# Supplementary material for: A DNA barcode library for mangrove gastropods and crabs of Hong Kong and the Greater Bay Area reveals an unexpected faunal diversity associated with the intertidal forests of Southern China
Source: BMC Ecol Evol. 2021 Sep 23;21:180. doi: 10.1186/s12862-021-01914-6 (PMC8459539; doi:10.1186/s12862-021-01914-6)
Supplement: Supplementary file 2 — Additional file 2. Sequence alignment of the brachyuran crab barcode COxI regions. [file 12862_2021_1914_MOESM2_ESM.fasta]

>Seq1_[organism=Austruca_lactea]_[isolate=1_22T]
TACATTATATTTTATCTTTGGAGCTTGAGCTGGAATAGTTGGTACATCACTAAGACTTATTATTCGAGCAGAACTTAGACAACCAGGAAGACTTATTGGTAATGACCAGATTTATAATGTAGTCGTTACAGCCCACGCCTTTGTAATAATTTTTTTCATAGTTATACCAATTATAATTGGTGGTTTCGGTAATTGACTAGTACCGCTTATATTAGGAGCACCAGATATAGCTTTCCCACGAATAAACAACATAAGATTTTGACTTCTTCCTCCTTCTCTTTCACTACTTCTTACCAGAAGTATAGTAGAAAGAGGAGTAGGTACTGGATGAACTGTTTATCCTCCCTTAGCAGCGGCTATCGCACACGCAGGTGCATCGGTAGATCTAGGAATTTTCTCACTTCATCTGGCCGGAGTCTCATCCATTTTAGGGGCAGTAAACTTTATAACAACAGTTATTAATATACGATCTTACGGTATAACAATGGACCAAATGCCTTTATTTGTTTGAGCAGTATTTATTACCGCCATCCTTCTACTTTTATCTCTTCCGGTCCTAGCAGGGGCTATTACAATGCTTCTTACAGATCGTAACTTAAATACCTCCTTCTTTGATCCGGCTGGAGGTGGAGACCCTATTCTTTATCAACATCTATTC-----------
>Seq2_[organism=Austruca_lactea]_[isolate=05_48]
TACATTATATTTTATCTTTGGAGCTTGAGCTGGAATAGTTGGTACATCACTAAGACTTATTATTCGAGCAGAACTTAGACAACCAGGAAGACTTATTGGTAATGACCAGATTTATAATGTAGTCGTTACAGCCCACGCCTTTGTAATAATTTTTTTCATAGTTATACCAATTATAATTGGTGGTTTCGGTAATTGACTAGTACCACTTATATTAGGAGCACCAGATATAGCTTTCCCACGAATAAACAACATAAGATTTTGACTTCTTCCTCCTTCTCTTTCACTACTTCTTACCAGAAGTATAGTAGAAAGAGGAGTAGGTACTGGATGAACTGTTTATCCTCCCTTAGCAGCGGCTATCGCACACGCAGGTGCATCGGTAGATCTAGGAATTTTCTCACTTCATCTGGCCGGAGTCTCATCCATCTTAGGGGCAGTAAACTTTATAACAACAGTTATTAATATACGATCTTACGGTATAACAATGGACCAAATACCTTTATTTGTCTGAGCAGTATTTATTACCGCCATCCTTCTACTTTTATCTCTTCCGGTCCTAGCAGGGGCTATTACAATGCTTCTTACAGATCGTAACTTAAATACCTCCTTCTTTGATCCGGCTGGAGGTGGAGACCCTATTCTTTATCAACATCTATTC-----------
>Seq3_[organism=Chasmagnathus_convexus]_[isolate=2_33T]
AACTTTATATTTCATTTTCGGAGCTTGAGCGGGTATAGTAGGTACTTCTTTAAGATTAATTATTCGAGCAGAACTAAGTCAACCTGGTAGACTAATCGGTAACGACCAAATCTATAATGTCATTGTAACAGCCCACGCTTTTGTTATAATTTTTTTCATAGTTATGCCCATTATAATTGGAGGATTTGGTAACTGACTAGTACCCCTTATATTAGGAGCACCAGATATAGCATTCCCTCGTATAAACAACATAAGATTTTGACTTCTGCCTCCTTCTCTTTCTCTTCTTCTAACAAGAAGAATAGTAGAGAGAGGAGTAGGAACAGGATGAACTGTTTATCCTCCCCTCTCAGCTGCTATCGCACATGCCGGAGCTTCCGTAGATCTTGGAATTTTCTCTCTTCATCTCGCTGGAGTATCTTCAATTTTAGGAGCTGTGAACTTCATAACAACAGTTATCAACATACGATCTTACGGTATGACAATAGACCAAATGCCCCTCTTTGTTTGAGCTGTATTTATTACCGCCATCCTTCTCCTCTTATCCCTACCAGTTCTAGCTGGCGCTATTACTATACTTCTTACAGACCGTAATCTAAACACATCCTTTTTTGACCCGGCTGGAGGGGGTGATCCGGTCCTTTATCAGCACTTATTC-----------
>Seq4_[organism=Chasmagnathus_convexus]_[isolate=CHA.CONV]
AACTTTATATTTCATTTTCGGAGCTTGAGCGGGTATAGTAGGTACTTCTTTAAGATTAATTATTCGAGCAGAACTAAGCCAACCTGGTAGACTAATCGGTAACGATCAAATCTATAATGTCATTGTAACAGCCCATGCTTTTGTTATAATTTTTTTCATAGTTATGCCCATTATAATTGGAGGATTTGGTAACTGATTAGTACCCCTTATATTAGGAGCACCAGATATAGCATTCCCTCGTATAAACAACATAAGATTTTGACTTCTACCTCCTTCTCTTTCTCTTCTTCTAACAAGAAGAATAGTAGAGAGAGGAGTAGGAACAGGATGAACTGTTTATCCTCCTCTCTCAGCTGCTATCGCTCATGCCGGAGCTTCCGTAGATCTTGGAATTTTCTCTCTCCATCTCGCTGGAGTATCTTCAATTTTAGGAGCTGTGAACTTCATAACAACAGTTATCAACATACGATCTTACGGTATGACAATAGACCAAATGCCCCTCTTTGTTTGAGCTGTATTTATTACCGCCATCCTTCTCCTCTTATCCTTACCAGTTCTAGCTGGCGCTATTACTATACTTCTTACAGACCGTAATCTAAACACATCCTTTTTTGACCCGGCTGGAGGGGGTGATCCGGTCCTCTATCAGCACTTATTC-----------
>Seq5_[organism=Chasmagnathus_convexus]_[isolate=03_24T]
AACTTTATATTTCATTTTCGGAGCTTGAGCGGGTATAGTAGGTACTTCTTTAAGATTAATTATTCGAGCAGAACTAAGTCAACCTGGTAGACTAATCGGTAACGACCAAATCTATAATGTCATTGTAACAGCCCACGCTTTTGTTATAATTTTTTTCATAGTTATGCCCATTATAATTGGAGGATTTGGTAACTGACTAGTACCCCTTATATTAGGAGCACCAGATATAGCATTCCCTCGTATAAACAACATAAGATTTTGACTTCTGCCTCCTTCTCTTTCTCTTCTTCTAACAAGAAGAATAGTAGAGAGAGGAGTAGGGACAGGATGAACTGTTTATCCTCCCCTCTCAGCTGCTATCGCACATGCCGGAGCTTCCGTAGATCTTGGAATTTTCTCTCTTCATCTCGCTGGAGTATCTTCAATTTTAGGAGCTGTGAACTTCATAACAACAGTTATCAACATACGATCTTACGGTATGACAATAGACCAAATGCCCCTCTTTGTTTGAGCTGTATTTATTACCGCCATCCTTCTCCTCTTATCCCTACCAGTTCTAGCTGGCGCTATTACTATACTTCTTACAGACCGTAATCTAAACACATCCTTTTTTGACCCGGCTGGAGGGGGTGATCCGGTCCTTTATCAGCACTTATTC-----------
>Seq6_[organism=Chiromantes_haematocheir]_[isolate=0_40T]
TACTTTATATTTTATTTTCGGAGCTTGAGCAGGAATAGTTGGTACTTCATTAAGATTAATTATTCGAGCAGAATTAAGACAACCAGGTAGTTTAATTGGTAATGATCAAATTTATAATGTAGTTGTAACAGCTCATGCATTTGTAATAATTTTTTTTATGGTTATACCTATTATAATTGGAGGATTTGGTAATTGATTAGTTCCTTTAATACTAGGGGCCCCAGATATAGCTTTCCCACGTATAAATAACATAAGATTTTGATTATTACCCCCTTCTCTATCTTTATTATTAACAAGAAGTATAGTTGAAAGAGGTGTTGGAACAGGATGAACTGTATATCCTCCTTTGGCTGCTGCTATTGCCCACGCAGGAGCCTCTGTAGATTTAGGAATTTTTTCTCTACATTTAGCTGGTGTTTCATCCATTTTAGGAGCAGTAAATTTTATAACAACAGTAATTAATATACGATCTTATGGCATAACTATAGATCAAATACCTTTATTTGTCTGATCAGTATTTATTACTGCCATTTTATTACTTTTATCTCTTCCAGTTCTAGCAGGTGCTATTACTATATTATTAACAGATCGTAACTTAAATACTTCATTTTTTGATCCTGCAGGAGGAGGGGATCCTGTATTATATCAACATTTATTT-----------
>Seq7_[organism=Chiromantes_haematocheir]_[isolate=9_28]
--------------------------------------------------------------------------------------------------------------------------------CAGCTCATGCATTTGTAATAATTTTTTTTATGGTTATACCTATTATAATTGGAGGATTTGGTAATTGATTAGTTCCTTTAATACTAGGGGCCCCAGATATAGCTTTCCCACGTATAAATAACATAAGATTTTGATTATTACCCCCTTCTCTATCTTTATTATTAACAAGAAGTATAGTTGAAAGAGGTGTTGGAACAGGATGAACTGTATATCCTCCTTTAGCTGCTGCTATTGCCCACGCAGGAGCCTCTGTAGATTTAGGAATTTTTTCTGTACATTTAGCTGGTGTTTCATCCATTTTAGGAGCAGTAAATTTTATAACAACAGTAATTAATATACGATCTTATGGCATAACTATAGATCAAATACCTTTATTTGTCTGATCAGTATTTATTACTGCCATTTTATTACTTTTATCTCTTCCAGTTCTAGCAGGTGCTATTACTATATTATTAACAGATCGTAACTTAAATACTTCATTTTTTGATCCTGCAGGAGGAGGGGATCCTGTATTATATCAACATTTATTT-----------
>Seq8_[organism=Chiromantes_haematocheir]_[isolate=9_29]
TACTTTATATTTTATTTTCGGAGCTTGAGCAGGAATAGTTGGTACTTCATTAAGATTAATTATTCGAGCAGAATTAAGACAACCAGGTAGTTTAATTGGTAATGATCAAATTTATAATGTAGTTGTAACAGCTCATGCATTTGTAATAATTTTTTTTATGGTTATACCTATTATAATTGGAGGATTTGGTAATTGATTAGTTCCTTTAATACTAGGGGCCCCAGATATAGCTTTCCCACGTATAAATAACATAAGATTTTGATTATTACCCCCTTCTCTATCTTTATTATTAACAAGAAGTATAGTTGAAAGAGGTGTTGGAACAGGATGAACTGTATATCCTCCTTTAGCTGCTGCTATTGCCCACGCAGGAGCCTCTGTAGATTTAGGAATTTTTTCTCTACATTTAGCTGGTGTTTCATCCATTTTAGGAGCAGTAAATTTTATAACAACAGTAATTAATATACGATCTTATGGCATAACTATAGATCAAATACCTTTATTTGTCTGATCAGTATTTATTACTGCCATTTTATTACTTTTATCTCTTCCAGTTCTAGCAGGTGCTATTACTATATTATTAACAGATCGTAACTTAAATACTTCATTTTTTGATCCTGCAGGAGGAGGGGATCCTGTATTATATCAACATTTATTT-----------
>Seq9_[organism=Chiromantes_haematocheir]_[isolate=17_29]
TACTTTATATTTTATTTTCGGAGCTTGAGCAGGAATAGTTGGTACTTCATTAAGATTAATTATTCGAGCAGAATTAAGACAACCAGGTAGTTTAATTGGTAATGATCAAATTTATAATGTAGTTGTAACAGCTCATGCATTTGTAATAATTTTTTTTATGGTTATACCTATTATAATTGGAGGATTTGGTAATTGATTAGTTCCTTTAATACTAGGGGCCCCAGATATAGCTTTCCCACGTATAAATAACATAAGATTTTGATTATTACCCCCTTCTCTATCTTTATTATTAACAAGAAGTATAGTTGAAAGAGGTGTTGGAACAGGATGAACTGTATATCCTCCTTTAGCTGCTGCTATTGCCCACGCAGGAGCCTCTGTAGATTTAGGAATTTTTTCTCTACATTTAGCTGGTGTTTCATCCATTTTAGGAGCAGTAAATTTTATAACAACAGTAATTAATATACGATCTTATGGCATAACTATAGATCAAATACCTTTATTTGTCTGATCAGTATTTATTACTGCCATTTTATTACTTTTATCTCTTCCAGTTCTAGCAGGTGCTATTACTATATTATTAACAGATCGTAACTTAAATACTTCATTTTTTGATCCTGCAGGAGGAGGGGATCCTGTATTATATCAACATTTATTT-----------
>Seq10_[organism=Chiromantes_haematocheir]_[isolate=36_29]
TACTTTATATTTTATTTTCGGAGCTTGAGCAGGAATAGTTGGTACTTCATTAAGATTAATTATTCGAGCAGAATTAAGACAACCAGGTAGTTTAATTGGTAATGATCAAATTTATAATGTAGTTGTAACAGCTCATGCATTTGTAATAATTTTTTTTATGGTTATACCTATTATAATTGGAGGATTTGGTAATTGATTAGTTCCTTTAATACTTGGGGCCCCAGATATAGCTTTCCCACGTATAAATAACATAAGATTTTGATTATTACCCCCTTCTCTATCTTTATTATTAACAAGAAGTATAGTTGAAAGAGGTGTTGGAACAGGATGAACTGTATATCCTCCTTTAGCTGCTGCTATTGCCCACGCAGGAGCCTCTGTAGATTTAGGAATTTTTTCTCTACATTTAGCTGGTGTTTCATCCATTTTAGGAGCAGTAAATTTTATAACAACAGTAATTAATATACGATCTTATGGCATAACTATAGATCAAATACCTTTATTTGTCTGATCAGTATTTATTACTGCCATTTTATTACTTTTATCTCTTCCAGTTCTAGCAGGTGCTATTACTATATTATTAACAGATCGTAACTTAAATACTTCATTTTTTGATCCTGCAGGAGGAGGAGATCCTGTATTATATCAACATTTATTT-----------
>Seq11_[organism=Chiromantes_haematocheir]_[isolate=37_29]
TACTTTATATTTTATTTTCGGAGCTTGAGCAGGAATAGTTGGTACTTCATTAAGATTAATTATTCGAGCAGAATTAAGACAACCAGGTAGTTTAATTGGTAATGATCAAATTTATAATGTAGTTGTAACAGCTCATGCATTTGTAATAATTTTTTTTATGGTTATACCTATTATAATTGGAGGATTTGGTAATTGATTAGTTCCTTTAATACTAGGGGCCCCAGATATAGCTTTCCCACGTATAAATAACATAAGATTTTGATTATTACCCCCTTCTCTATCTTTATTATTAACAAGAAGTATAGTTGAAAGAGGTGTTGGAACAGGATGAACTGTATATCCTCCTTTAGCTGCTGCTATTGCCCACGCAGGAGCCTCTGTAGATTTAGGAATTTTTTCTCTACATTTAGCTGGTGTTTCATCCATTTTAGGAGCAGTAAATTTTATAACAACAGTAATTAATATACGATCTTATGGCATAACTATAGATCAAATACCTTTATTTGTCTGATCAGTATTTATTACTGCCATTTTATTACTTTTATCTCTTCCAGTTCTAGCAGGTGCTATTACTATATTATTAACAGATCGTAACTTAAATACTTCATTTTTTGATCCTGCAGGAGGAGGAGATCCTGTATTATATCAACATTTATTT-----------
>Seq12_[organism=Clistocoeloma_cf._merguiense]_[isolate=1_4F]
TACTTTATATTTTGTCTTCGGAGCTTGAGCGGGAATAGTTGGTACTTCATTAAGTTTAATTATTCGAGCAGAACTAAGACAACCAGGAAGTTTGATTGGTAACGACCAAATTTATAACGTAGTTGTAACCGCCCATGCATTTATAATAATTTTTTTTATGGTAATACCTATTATAATTGGAGGATTTGGCAATTGATTAGTTCCTTTAATATTAGGCGCACCAGATATAGCTTTCCCTCGTATAAACAATATAAGATTTTGACTTCTACCTCCTTCTTTATCATTATTGTTAACAAGAAGTATAGTTGAAAGAGGTGTTGGAACAGGATGAACTGTTTATCCTCCTCTAGCTGCTGCTATCGCCCACGCAGGAGCTTCAGTAGACTTAGGAATTTTTTCATTACATCTAGCTGGTGTTTCATCTATTCTAGGAGCAGTTAATTTTATAACAACAGTAATTAATATACGATCTTATGGTATAACTATAGATCAAATACCTTTATTTGTATGATCTGTATTTATTACTGCTATTTTACTATTATTATCACTCCCTGTTTTAGCAGGTGCTATTACTATACTCTTAACTGACCGTAATTTAAATACATCTTTCTTTGACCCAGCTGGAGGGGGAGATCCTGTATTATACCAACATTTATTT-----------
>Seq13_[organism=Clistocoeloma_cf._merguiense]_[isolate=1_28]
TACTTTATATTTTGTCTTCGGAGCTTGAGCGGGAATAGTTGGTACTTCATTAAGTTTAATTATTCGAGCAGAACTAAGACAACCAGGAAGTTTGATTGGTAACGACCAAATTTATAACGTAGTTGTAACCGCCCATGCATTTGTAATAATTTTTTTTATGGTAATACCTATTATAATTGGAGGATTTGGCAATTGATTAGTTCCTTTAATATTAGGCGCACCAGATATAGCTTTCCCTCGTATAAACAATATAAGATTTTGACTTCTACCTCCTTCTTTATCATTATTGTTAACAAGAAGTATAGTTGAAAGAGGTGTTGGAACAGGATGAACTGTTTATCCTCCTCTAGCTGCTGCTATCGCCCACGCAGGAGCTTCAGTAGACTTAGGAATTTTTTCATTACATCTAGCTGGTGTTTCATCTATTCTAGGAGCAGTTAATTTTATAACAACAGTAATTAATATACGATCTTATGGTATAACTATAGATCAAATACCTTTATTTGTATGATCTGTATTTATTACTGCTATTTTACTATTATTATCACTCCCTGTTTTAGCAGGTGCTATTACTATACTCTTAACTGACCGTAATTTAAATACATCTTTCTTTGACCCAGCTGGAGGGGGAGATCCTGTATTATACCAACATTTATTT-----------
>Seq14_[organism=Clistocoeloma_cf._merguiense]_[isolate=4_48]
TACTTTATATTTTGTCTTCGGAGCTTGAGCGGGAATAGTTGGTACTTCATTAAGTTTAATTATTCGAGCAGAACTAAGACAACCAGGAAGTTTGATTGGTAACGACCAAATTTATAACGTAGTTGTAACCGCCCATGCATTTGTAATAATTTTTTTTATGGTAATACCTATTATAATTGGAGGATTTGGCAATTGATTAGTTCCTTTAATATTAGGCGCACCAGATATAGCTTTCCCTCGTATAAACAATATAAGATTTTGACTTCTACCTCCTTCTTTATCATTATTGTTAACAAGAAGTATAGTTGAAAGAGGTGTTGGAACAGGATGAACTGTTTATCCTCCTCTAGCTGCTGCTATCGCCCACGCAGGAGCTTCAGTAGACTTAGGAATTTTTTCATTACATCTAGCTGGTGTTTCATCTATTCTAGGAGCAGTTAATTTTATAACAACAGTAATTAATATACGATCTTATGGTATAACTATAGATCAAATACCTTTATTTGTATGATCTGTATTTATTACTGCTATTTTACTATTATTATCACTCCCTGTTTTAGCAGGTGCTATTACTATACTCTTAACTGACCGTAATTTAAATACATCTTTCTTTGACCCAGCTGGAGGGGGAGATCCTGTATTATACCAACATTTATTT-----------
>Seq15_[organism=Clistocoeloma_cf._merguiense]_[isolate=5_4B]
TACTTTATATTTTGTCTTCGGAGCTTGAGCGGGAATAGTTGGTACTTCATTAAGTTTAATTATTCGAGCAGAACTAAGACAACCAGGAAGTTTGATTGGTAACGACCAAATTTATAACGTAGTTGTAACCGCCCATGCATTTGTAATAATTTTTTTTATGGTAATACCTATTATAATTGGAGGATTTGGCAATTGATTAGTTCCTTTAATATTAGGCGCACCAGATATAGCTTTCCCTCGTATAAACAATATAAGATTTTGACTTCTACCTCCTTCTTTATCATTATTGTTAACAAGAAGTATAGTTGAAAGAGGTGTTGGAACAGGATGAACTGTTTATCCTCCTCTAGCTGCTGCTATCGCCCACGCAGGAGCTTCAGTAGACTTAGGAATTTTTTCATTACATCTAGCTGGTGTTTCATCTATTCTAGGAGCAGTTAATTTTATAACAACAGTAATTAATATACGATCTTATGGTATAACTATAGATCAAATACCTTTATTTGTATGATCTGTATTTATTACTGCTATTTTACTATTATTATCACTCCCTGTTTTAGCAGGTGCTATTACTATACTCTTAACTGACCGTAATTTAAATACATCTTTCTTTGACCCAGCTGGAGGGGGAGATCCTGTATTATACCAACATTTATTT-----------
>Seq16_[organism=Clistocoeloma_villosum]_[isolate=0005_4F]
TACTCTATATTTTGTGTTTGGAGCTTGAGCAGGAATAGTTGGTACTTCATTAAGTTTAATTATTCGAGCAGAATTAAGACAACCAGGAAGTTTAATTGGTAATGACCAGATTTATAACGTAGTTGTAACCGCCCATGCATTTGTAATAATTTTTTTTATAGTAATACCTATTATAATTGGAGGATTTGGTAATTGATTAGTTCCCTTAATATTAGGTGCACCAGATATAGCTTTTCCTCGTATAAATAATATAAGATTTTGACTTCTTCCTCCTTCTCTATCATTATTATTAACAAGAAGTATAGTTGAAAGAGGTGTTGGAACAGGATGAACTGTTTACCCCCCTTTAGCTGCTGCTATTGCCCATGCAGGAGCTTCAGTAGATTTAGGAATTTTTTCGTTACATCTCGCTGGTGTTTCATCTATTTTAGGAGCAGTTAATTTTATAACAACGGTAATCAATATACGATCTTATGGTATAACTATAGATCAAATACCTTTATTTGTATGATCTGTATTTATTACTGCTATTTTACTATTATTATCACTTCCCGTTTTAGCAGGTGCTATTACTATACTTTTAACTGATCGTAATTTAAATACATCCTTTTTTGACCCTGCTGGAGGGGGAGACCCTGTATTATATCAGCATTTATTT-----------
>Seq17_[organism=Clistocoeloma_villosum]_[isolate=38_29]
TACTCTATATTTTGTGTTTGGAGCTTGAGCAGGAATAGTTGGTACTTCATTAAGTTTAATTATTCGAGCAGAATTAAGACAACCAGGAAGTTTAATTGGTAATGACCAGATTTATAACGTAGTTGTAACCGCCCATGCATTTGTAATAATTTTTTTTATAGTAATACCTATTATAATTGGAGGATTTGGTAATTGATTAGTTCCCTTAATATTAGGTGCACCAGATATAGCTTTTCCTCGTATAAATAATATAAGATTTTGACTTCTTCCTCCTTCTCTATCATTATTATTAACAAGAAGTATAGTTGAAAGAGGTGTTGGAACAGGATGAACTGTTTACCCCCCTTTAGCTGCTGCTATTGCCCATGCAGGAGCTTCAGTAGATTTAGGAATTTTTTCGTTACATCTCGCTGGTGTTTCATCTATTTTAGGAGCAGTTAATTTTATAACAACGGTAATCAATATACGATCTTATGGTATAACTATAGATCAAATACCTTTATTTGTATGATCTGTATTTATTACTGCTATTTTACTATTATTATCACTTCCCGTTTTAGCAGGTGCTATTACTATACTTTTAACTGATCGTAATTTAAATACATCCTTTTTTGACCCTGCTGGAGGGGGAGACCCTGTATTATATCAGCATTTATTT-----------
>Seq18_[organism=Dotilla_wichmanni]_[isolate=16_20]
TACTTTATATTTCGTGTTTGGTGCTTGAGCTGGTATAGTAGGGACTTCATTAAGGTTAATCATTCGAGCAGAACTAAGACAACCAGGAAGGCTTATTGGAAACGACCAAATTTATAATGTAGTCGTTACAGCCCACGCTTTTGTAATAATTTTCTTTATAGTTATACCTATTATAATTGGAGGATTTGGTAATTGATTAGTCCCTCTTATATTAGGTGCTCCTGATATAGCCTTCCCACGTATAAACAATATAAGATTCTGACTCTTACCCCCTTCCTTATCACTCCTACTCACAAGTAGGATAGTTGAAAGAGGGGTTGGTACAGGATGAACTGTATATCCTCCTCTGGCTGCCGCCATTGCACACGCTGGTGCCTCTGTAGATCTAGGAATTTTTTCTCTACACTTAGCAGGAGTTTCCTCAATTCTAGGAGCTGTTAATTTTATAACAACAGTAATCAATATACGATCCTATGGGATAACAATAGACCAAATACCGTTATTCGTATGATCAGTTTTTATTACTGCTATCCTCTTACTTTTATCCTTACCAGTTCTAGCAGGCGCTATTACTATGCTCCTAACAGACCGTAACTTAAATACATCCTTCTTTGATCCCGCAGGAGGAGGTGACCCTGTCCTCTATCAACACTTATTC-----------
>Seq19_[organism=Episesarma_versicolor]_[isolate=HK10]
--CTTTATATTTTGTTTTCGGAGCTTGAGCAGGAATAGTTGGTACATCATTAAGTTTAATTATTCGAGCAGAATTAAGGCAACCAGGAAGTTTAATTGGTAACGACCAAATTTATAATGTAGTTGTAACAGCTCATGCATTCGTAATAATTTTTTTCATAGTTATACCTATTATAATTGGAGGTTTTGGTAATTGACTAGTTCCTTTAATATTAGGTGCTCCAGATATAGCTTTTCCTCGTATAAATAATATAAGATTCTGACTTCTTCCACCATCTTTATCTTTATTATTAACAAGAAGTATAGTAGAAAGAGGTGTTGGAACAGGATGAACTGTTTATCCTCCTCTAGCTGCTGCTATTGCTCATGCAGGAGCTTCTGTTGATTTAGGAATTTTTTCTCTGCATTTAGCTGGTGTGTCATCTATTTTAGGAGCAGTTAATTTTATAACTACAGTAATTAACATACGATCTTATGGTATAACAATAGATCAAATACCTTTATTTGTATGATCTGTATTTATTACCGCTATTTTATTACTTCTATCTTTACCTGTTTTAGCAGGTGCTATTACAATACTTTTAACTGATCGTAATTTAAACACATCTTTCTTT--------------------------------------------------------
>Seq20_[organism=Episesarma_versicolor]_[isolate=Epivers]
TACTTTATATTTTGTTTTCGGAGCTTGAGCAGGAATAGTTGGTACATCATTAAGTTTAATTATTCGAGCAGAATTAAGGCAACCAGGAAGTTTAATTGGTAACGACCAAATTTATAATGTAGTTGTAACAGCTCATGCATTCGTAATAATTTTTTTCATAGTTATACCTATTATAATTGGAGGTTTTGGTAATTGACTAGTTCCTTTAATATTAGGTGCTCCAGATATAGCTTTTCCTCGTATAAATAATATAAGATTCTGACTTCTTCCACCATCTTTATCTTTATTATTAACAAGAAGTATAGTAGAAAGAGGTGTTGGAACAGGATGAACTGTTTATCCTCCTCTAGCTGCTGCTATTGCTCATGCAGGAGCTTCTGTTGATTTAGGAATTTTTTCTCTGCATTTAGCTGGTGTGTCATCTATTTTAGGAGCAGTTAATTTTATAACTACAGTAATTAACATACGATCTTATGGTATAACAATAGATCAAATACCTTTATTTGTATGATCTGTATTTATTACCGCTATTTTATTACTTCTATCTTTACCTGTTTTAGCAGGTGCTATTACAATACTTTTAACTGATCGTAATTTAAACACATCTTTCTTTGACCCTGCCGGGGGAGGAGATCCTGTTTTATACCAGCATCTATAT-----------
>Seq21_[organism=Episesarma_versicolor]_[isolate=37_14]
TACTTTATATTTTGTTTTCGGAGCTTGAGCAGGAATAGTTGGTACATCATTAAGTTTAATTATTCGAGCAGAATTAAGGCAACCAGGAAGTTTAATTGGTAACGACCAAATTTATAATGTAGTTGTAACAGCTCATGCATTCGTAATAATTTTTTTCATAGTTATACCTATTATAATTGGAGGTTTTGGTAATTGACTAGTTCCTTTAATACTAGGTGCTCCAGATATAGCTTTTCCTCGTATAAATAATATAAGATTCTGACTTCTTCCACCATCTTTATCTTTATTATTAACAAGAAGTATAGTAGAAAGAGGTGTTGGAACAGGATGAACTGTTTATCCTCCTCTAGCTGCTGCTATTGCTCATGCAGGAGCTTCTGTTGATTTAGGAATTTTTTCTCTGCATTTAGCTGGTGTGTCATCTATTTTAGGAGCAGTTAATTTTATAACTACAGTAATTAACATACGATCTTATGGTATAACAATAGATCAAATACCTTTATTTGTATGATCTGTATTTATTACCGCTATTTTATTACTTCTATCTTTACCTGTTTTAGCAGGTGCTATTACAATACTTTTAACTGATCGTAATTTAAACACATCTTTCTTTGACCCTGCCGGGGGAGGAGATCCTGTTTTATACCAGCATCTATTTTGATTTTTTG-
>Seq22_[organism=Episesarma_versicolor]_[isolate=17_117]
TACTTTATATTTTGTTTTCGGAGCTTGAGCAGGAATAGTTGGTACATCATTAAGTTTAATTATTCGAGCAGAATTAAGGCAACCAGGAAGTTTAATTGGTAACGACCAAATTTATAATGTAGTTGTAACAGCTCATGCATTCGTAATAATTTTTTTCATAGTTATACCTATTATAATTGGAGGTTTTGGTAATTGACTAGTTCCTTTAATATTAGGTGCTCCAGATATAGCTTTTCCTCGTATAAATAATATAAGATTCTGACTTCTTCCACCATCTTTATCTTTATTATTAACAAGAAGTATAGTAGAAAGAGGTGTTGGAACAGGATGAACTGTTTATCCTCCTCTAGCTGCTGCTATTGCTCATGCAGGAGCTTCTGTTGATTTAGGAATTTTTTCTCTGCATTTAGCTGGTGTGTCATCTATTTTAGGAGCAGTTAATTTTATAACTACAGTAATTAACATACGATCTTATGGTATAACAATAGATCAAATACCTTTATTTGTATGATCTGTATTTATTACCGCTATTTTATTACTTCTATCTTTACCTGTTTTAGCAGGTGCTATTACAATACTTTTAACTGATCGTAATTTAAACACATCTTTCTTTGACCCTGCCGGGGGAGGAGATCCTGTTTTATACCAGCATCTATTTTGATTTTTTGG
>Seq23_[organism=Episesarma_versicolor]_[isolate=17_118]
TACTTTATATTTTGTTTTCGGAGCTTGAGCAGGAATAGTTGGTACATCATTAAGTTTAATTATTCGAGCAGAATTAAGGCAACCAGGAAGTTTAATTGGTAACGACCAAATTTATAATGTAGTTGTAACAGCTCATGCATTCGTAATAATTTTTTTCATAGTTATACCTATTATAATTGGAGGTTTTGGTAATTGACTAGTTCCTTTAATACTAGGTGCTCCAGATATAGCTTTTCCTCGTATAAATAATATAAGATTCTGACTTCTTCCACCATCTTTATCTTTATTATTAACAAGAAGTATAGTAGAAAGAGGTGTTGGAACAGGATGAACTGTTTATCCTCCTCTAGCTGCTGCTATTGCTCATGCAGGAGCTTCTGTTGATTTAGGAATTTTTTCTCTGCATTTAGCTGGTGTGTCATCTATTTTAGGAGCAGTTAATTTTATAACTACAGTAATTAACATACGATCTTATGGTATAACAATAGATCAAATACCTTTATTTGTATGATCTGTATTTATTACCGCTATTTTATTACTTCTATCTTTACCTGTTTTAGCAGGTGCTATTACAATACTTTTAACTGATCGTAATTTAAACACATCTTTCTTTGACCCTGCCGGGGGAGGAGATCCTGTTTTATACCAGCATCTATTT-----------
>Seq24_[organism=Epixanthus_frontalis]_[isolate=42_49T]
TACTCTATATTTTATTTTTGGAGCCTGAGCCGGTATAGTAGGGACTTCACTAAGACTAATTATCCGCGCTGAACTAGGTCAACCTGGAACCTTAATTGGCAACGACCAGATTTATAATGTAGTAGTTACAGCCCACGCTTTCGTAATAATTTTCTTCATGGTTATACCAATTATAATCGGAGGATTTGGAAACTGACTAGTTCCCTTAATACTGGGGGCCCCAGATATAGCCTTCCCCCGTATGAACAACATGAGATTTTGACTACTCCCTCCATCTCTCACACTACTTCTTATAAGTGGCATAGTTGAAAGAGGGGTTGGTACTGGATGAACCGTTTATCCTCCCCTTGCCGCCGCTATCGCCCACGCAGGAGCCTCTGTAGACATGGGTATTTTCTCCCTCCATTTAGCAGGAGTATCTTCTATTTTAGGCGCCGTAAACTTTATAACAACTGTAATTAATATGCGATCTTTCGGTATATCTATAGACCAAATACCACTATTCGTCTGGGCTGTATTCATTACAGCAATTCTATTGTTATTATCACTTCCTGTTTTAGCAGGCGCTATTACTATACTTCTTACAGACCGTAACTTGAATACTTCCTTTTTCGACCCTGCCGGAGGAGGCGACCCGGTCCTCTACCAGCATCTATTC-----------
>Seq25_[organism=Fasciarma_fasciatum]_[isolate=05_33]
TACCTTATATTTTATATTTGGAGCTTGAGCAGGAATAGTTGGTACATCATTAAGATTGATTATTCGAGCAGAACTAAGACAACCAGGAAGGCTAATTGGTAATGATCAAATTTATAACGTTGTTGTTACAGCTCATGCTTTTGTAATAATTTTTTTTATAGTTATACCTATTATAATTGGAGGATTTGGTAATTGATTAGTTCCTTTAATATTAGGAGCTCCAGATATAGCATTTCCACGTATAAACAATATAAGATTTTGACTTTTACCTCCTTCTTTATCTCTATTATTAACAAGAAGTATAGTTGAAAGAGGTGTAGGTACAGGATGAACTGTTTATCCTCCTTTAGCCGCTGCTATTGCCCATGCAGGAGCCTCTGTAGATTTAGGAATTTTTTCATTACATTTAGCTGGTGTTTCATCTATTTTAGGAGCAGTAAATTTTATAACAACAGTAATTAATATACGATCTTACGGTATAACTATAGATCAAATACCTTTATTCGTATGATCTGTATTTATTACAGCTATTTTATTATTATTATCACTTCCAGTTTTAGCAGGTGCTATTACTATACTCTTAACTGATCGTAATTTAAACACATCCTTCTTTGATCCTGCTGGTGGTGGGGATCCCGTTCTTTACCAACACCTCTTT-----------
>Seq26_[organism=Fasciarma_fasciatum]_[isolate=HK3]
TACCTTATATTTTATATTTGGAGCTTGAGCAGGAATAGTTGGTACATCATTAAGATTGATTATTCGAGCAGAACTAAGACAACCAGGAAGGCTAATTGGTAATGATCAAATTTATAACGTTGTTGTTACAGCTCATGCTTTTGTAATAATTTTTTTTATAGTTATACCTATTATAATTGGAGGATTTGGTAATTGATTAGTTCCTTTAATATTAGGAGCTCCAGATATAGCATTTCCACGTATAAACAATATAAGATTTTGACTTTTACCTCCTTCTTTATCTCTATTATTAACAAGAAGTATAGTTGAAAGAGGTGTAGGTACAGGATGAACTGTTTATCCTCCTTTAGCCGCTGCTATTGCCCATGCAGGAGCCTCTGTAGATTTAGGAATTTTTTCATTACATTTAGCTGGTGTTTCATCTATTTTAGGAGCAGTAAATTTTATAACAACAGTAATTAATATACGATCTTACGGTATAACTATAGATCAAATACCTTTATTCGTATGATCTGTATTTATTACAGCTATTTTATTATTATTATCACTTCCAGTTTTAGCAGGTGCTATTACTATACTCTTAACTGATCGTAATTTAAACACATCCTTCTTTGATCCTGCTGGTGGTGGGG-------------------------------------
>Seq27_[organism=Gaetice_depressus]_[isolate=08_48]
AACTTTATATTTTATCTTTGGGGCCTGAGCAGGTATAGTAGGCACATCACTAAGATTAATTATTCGAGCAGAACTTAGTCAGCCTGGTAGGTTAATCGGAAATGATCAAATTTATAATGTAGTAGTTACAGCCCATGCTTTTGTTATAATCTTTTTTATAGTTATACCAATTATAATTGGAGGATTTGGTAACTGACTAGTACCACTTATATTAGGAGCACCAGACATAGCTTTTCCACGTATAAATAATATAAGATTTTGGTTATTACCTCCTTCTTTATCTCTCCTCTTAACAAGAAGAATAGTAGAAAGAGGAGTAGGTACAGGATGAACAGTATATCCTCCTCTTGCTGCCGCCATTGCTCATGCAGGAGCTTCTGTAGACCTTGGTATTTTTTCTCTTCATCTTGCAGGAGTCTCATCAATTTTAGGAGCAGTAAACTTTATAACAACCGTAATTAATATACGATCATATGGTATAACGATAGATCAAATACCATTATTTGTCTGAGCTGTATTTATTACTGCTATCTTATTACTTTTATCTCTCCCTGTTCTAGCTGGAGCTATTACTATATTACTTACTGATCGTAACTTAAACACTTCCTTCTTTGACCCTGCGGGAGGAGGGGATCCAGTTTTATATCAACACTTGTTT-----------
>Seq28_[organism=Gaetice_depressus]_[isolate=09_48]
AACTTTATATTTTATCTTTGGGGCCTGAGCAGGTATAGTAGGCACATCACTAAGATTAATTATTCGAGCAGAACTTAGTCAGCCTGGTAGGTTAATCGGAAATGATCAAATTTATAATGTAGTAGTTACAGCCCATGCTTTTGTTATAATCTTTTTTATAGTTATACCAATTATAATTGGAGGATTTGGTAACTGACTAGTACCACTTATATTAGGAGCACCAGACATAGCTTTTCCACGTATAAATAATATAAGATTTTGGTTATTACCTCCTTCTTTATCTCTCCTCTTAACAAGAAGAATAGTAGAAAGAGGAGTAGGTACAGGATGAACAGTATATCCTCCTCTTGCTGCCGCCATTGCTCATGCAGGAGCTTCTGTAGACCTTGGTATTTTTTCTCTTCATCTTGCAGGAGTCTCATCAATTTTAGGAGCAGTAAACTTTATAACAACCGTAATTAATATACGATCATATGGTATAACGATAGATCAAATACCATTATTTGTCTGAGCTGTATTTATTACTGCTATCTTATTACTTTTATCTCTCCCTGTTCTAGCTGGAGCTATTACTATATTACTTACTGATCGTAACTTAAACACTTCCTTCTTTGACCCTGCGGGAGGAGGGGATCCAGTTTTATATCAACACTTGTTT-----------
>Seq29_[organism=Gelasimus_borealis]_[isolate=02_24]
TACATTATATTTTATCTTTGGTGCTTGAGCTGGAATAGTAGGTACATCACTAAGATTAATTATTCGAGCAGAATTAAGTCAACCAGGAAGACTTATTGGTAATGACCAAATTTATAATGTAGTAGTTACCGCTCACGCTTTTGTAATAATTTTCTTTATAGTTATACCAATTATAATTGGAGGATTCGGAAACTGACTTGTTCCCCTTATATTAGGGGCCCCTGACATGGCATTTCCGCGTATAAATAACATAAGATTTTGACTGCTTCCTCCCTCTCTTTCCCTGTTGTTAACTAGAAGAATAGTAGAAAGAGGTGTAGGTACAGGATGAACAGTTTACCCGCCCCTTGCTGCCGCCATTGCACACGCAGGAGCATCAGTAGATTTAGGTATTTTTTCCCTCCACTTAGCAGGTGTCTCATCAATTTTAGGAGCAGTAAATTTCATAACAACTGTGATTAATATACGATCTTACGGTATAACAATAGACCAAATACCTTTATTTGTCTGAGCCGTATTTATTACTGCTATTTTACTACTCCTATCTCTTCCGGTCTTAGCAGGAGCTATTACTATACTTCTTACTGACCGAAACTTAAATACTTCTTTCTTTGACCCAGCAGGAGGAGGTGATCCAGTTTTATACCAACATTTATTC-----------
>Seq30_[organism=Gelasimus_borealis]_[isolate=35_14]
TACATTATATTTTATCTTTGGTGCTTGAGCTGGAATAGTAGGTACATCACTAAGATTAATTATTCGAGCAGAATTAAGTCAACCAGGAAGACTTATTGGTAATGACCAGATTTATAATGTAGTAGTTACCGCTCACGCTTTTGTAATAATTTTCTTTATAGTTATACCAATTATAATTGGAGGATTCGGAAACTGACTTGTTCCCCTTATGTTAGGAGCCCCTGACATGGCATTTCCGCGTATAAATAACATAAGATTTTGACTGCTTCCTCCCTCTCTTTCCCTGTTGTTAACTAGAAGAATAGTAGAAAGAGGTGTAGGTACAGGATGAACAGTTTACCCACCCCTTGCTGCCGCCATTGCACACGCAGGAGCATCAGTAGATTTAGGTATTTTTTCCCTCCACTTAGCAGGTGTCTCATCAATTTTAGGAGCAGTAAATTTCATAACAACTGTGATTAATATACGATCTTACGGTATAACAATAGACCAAATACCTTTATTTGTCTGAGCCGTATTTATTACTGCTATTTTACTACTCCTATCTCTTCCGGTCTTAGCAGGAGCTATTACTATACTTCTTACTGACCGAAACTTAAATACTTCTTTCTTTGACCCAGCAGGAGGAGGTGATCCAGTTTTATACCAACATTTATTC-----------
>Seq31_[organism=Gelasimus_borealis]_[isolate=HK19]
------------------------------TGGAATAGTAGGTACATCACTAAGATTAATTATTCGAGCAGAATTAAGTCAACCAGGAAGACTTATTGGTAATGACCAAATTTATAATGTAGTAGTTACCGCTCACGCTTTTGTAATAATTTTCTTTATAGTTATACCAATTATAATTGGAGGATTCGGAAACTGACTTGTTCCCCTTATATTAGGGGCCCCTGACATGGCATTTCCGCGTATAAATAACATAAGATTTTGACTGCTTCCTCCCTCTCTTTCCCTGTTGTTAACTAGAAGAATAGTAGAAAGAGGTGTAGGTACAGGATGAACAGTTTACCCACCCCTTGCTGCCGCCATTGCACACGCAGGAGCATCAGTAGATTTAGGTATTTTTTCCCTCCACTTAGCAGGTGTCTCATCAATTTTAGGAGCAGTAAATTTCATAACAACTGTGATTAATATACGATCTTACGGTATAACAATAGACCAAATACCTTTATTTGTCTGAGCCGTATTTATTACTGCTATTTTACTACTCCTATCTCTTCCGGTCTTAGCAGGAGCTATTACTATACTTCTTACTGACCGAAACTTAAATACTTCTTTCTTTGACCCAGCAGGAGGAGGTGATCCAGTTTTATACCAACATTTATTC-----------
>Seq32_[organism=Gelasimus_borealis]_[isolate=HK26]
------------------------------TGGAATAGTAGGTACATCACTAAGATTAATTATTCGAGCAGAATTAAGTCAACCAGGAAGACTTATTGGTAATGACCAAATTTATAATGTAGTAGTTACCGCTCACGCTTTTGTAATAATTTTCTTTATAGTTATACCAATTATAATTGGAGGATTCGGAAACTGACTTGTTCCCCTTATATTAGGGGCCCCTGACATGGCATTTCCGCGTATAAATAACATAAGATTTTGACTGCTTCCTCCCTCTCTTTCCCTGTTGTTAACTAGAAGAATAGTAGAAAGAGGTGTAGGTACAGGATGAACAGTTTACCCACCCCTTGCTGCCGCCATTGCACACGCAGGAGCATCAGTAGATTTAGGTATTTTTTCCCTCCACTTAGCAGGTGTCTCATCAATTTTAGGAGCAGTAAATTTCATAACAACTGTGATTAATATACGGTCTTACGGTATAACAATAGACCAAATACCTTTATTTGTCTGAGCCGTATTTATTACTGCTATTTTACTACTCCTATCTCTTCCGGTCTTAGCAGGAGCTATTACTATACTTCTTACTGACCGAAACTTAAATACTTCTTTCTTTGACCCAGCAGGAGGAGGTGATCCAGTTTTATACCAACATTTATTC-----------
>Seq33_[organism=Haberma_tingkok]_[isolate=HK30]
------------------------------AGGAATAGTTGGCACATCATTAAGATTAATTATTCGTGCAGAGTTAAGACAACCAGGAAGCCTAATTGGTAATGATCAAATTTACAATGTAGTTGTAACAGCTCATGCATTTGTAATAATTTTTTTTATAGTTATACCTATTATAATTGGAGGATTTGGTAATTGACTAGTTCCTTTAATATTAGGTGCCCCAGATATAGCATTCCCACGAATAAATAACATAAGATTTTGATTATTACCTCCTTCTCTATCTTTACTTTTAACTAGAAGTATAGTTGAAAGAGGTGTTGGAACAGGATGAACTGTTTATCCTCCTTTAGCTGCTGCTATTGCCCACGCAGGAGCCTCTGTTGATTTAGGAATTTTCTCCTTACATTTGGCTGGGGTTTCTTCTATTTTAGGAGCAGTTAATTTCATAACAACAGTTATTAATATACGATCTTACGGTATAACTCTAGATCAAATACCATTATTTGTATGATCAGTATTTATTACTGCTATCTTATTATTATTATCTCTACCAGTTTTAGCAGGAGCTATTACAATATTATTAACTGATCGTAATTTAAATACTTCTTTTTTTGACCCTGCAGGAGGAGGAGATCCTGTTCTATACCAACACTTATTC-----------
>Seq34_[organism=Haberma_tingkok]_[isolate=HK31]
------------------------------AGGAATAGTTGGCACATCATTAAGATTAATTATTCGTGCAGAGTTAAGACAACCAGGAAGCCTAATTGGTAATGATCAAATTTACAATGTAGTTGTAACAGCTCATGCATTTGTAATAATTTTTTTTATAGTTATACCTATTATAATTGGAGGATTTGGTAATTGACTAGTTCCTTTAATATTAGGTGCCCCAGATATAGCATTCCCACGAATAAATAACATAAGATTTTGATTATTACCTCCTTCTCTATCTTTACTTTTAACTAGAAGTATAGTTGAAAGAGGTGTTGGAACAGGATGAACTGTTTATCCTCCTTTAGCTGCTGCTATTGCCCACGCAGGAGCCTCTGTTGATTTAGGAATTTTCTCCTTACATTTGGCTGGGGTTTCTTCTATTTTAGGAGCAGTTAATTTCATAACAACAGTTATTAATATACGATCTTACGGTATAACTCTAGATCAAATACCATTATTTGTATGATCAGTATTTATTACTGCTATCTTATTATTATTATCTCTACCAGTTTTAGCAGGAGCTATTACAATATTATTAACTGATCGTAATTTAAATACTTCTTTTTTTGACCCTGCAGGAGGAGGAGATCCTGTTTTATACCAACACTTATTC-----------
>Seq35_[organism=Helicana_doerjesi]_[isolate=01_48]
AACTTTATATTTTATTTTTGGTGCTTGAGCAGGTATAGTAGGTACATCTTTAAGATTAATTATTCGAGCAGAATTAAGTCAACCAGGGAGATTAATTGGTAACGACCAAATTTATAATGTAGTCGTTACCGCACATGCCTTCGTCATAATTTTTTTTATAGTTATACCTATTATAATTGGGGGATTTGGAAACTGACTAGTTCCTCTAATACTTGGGGCACCCGATATAGCTTTTCCCCGCATAAACAATATGAGGTTTTGACTTCTGCCCCCCTCACTTTCCCTCCTATTAACTAGAAGGATAGTAGAAAGAGGAGTAGGTACGGGATGAACCGTTTACCCTCCCCTGGCCGCAGCCATCGCTCACGCCGGAGCTTCTGTTGATCTAGGAATTTTTTCCCTCCATCTAGCCGGCGTGTCCTCAATTTTAGGGGCCGTAAATTTCATAACAACCGTTATTAATATACGATCATACGGCATAACGATAGACCAGATACCCCTTTTCGTTTGAGCTGTTTTTATTACCGCCATCCTCTTACTGCTGTCTCTTCCTGTCCTTGCAGGTGCTATTACTATACTTCTTACAGACCGTAACCTGAATACATCTTTTTTTGACCCCGCTGGAGGAGGAGACCCAGTTCTTTACCAACACTTATTT-----------
>Seq36_[organism=Helice_latimera]_[isolate=15_06]
AACCTTATATTTTATTTTTGGTGCTTGAGCCGGGATAGTAGGTACATCCTTAAGATTAATTATTCGAGCTGAACTAAGACAGCCAGGAAGACTTATCGGAAACGACCAAATTTATAATGTAGTTGTAACTGCCCACGCGTTCGTAATAATTTTTTTTATAGTTATACCTATTATAATCGGAGGATTTGGTAACTGACTAGTCCCCCTTATATTAGGAGCCCCAGATATAGCTTTTCCCCGTATAAACAACATAAGATTTTGACTTCTTCCTCCATCCCTTTCCCTTCTACTAACAAGAAGAATAGTAGAGAGAGGAGTAGGAACGGGATGGACTGTTTATCCGCCCCTAGCAGCTGCTATTGCCCATGCCGGAGCCTCTGTTGACCTTGGAATTTTTTCTCTTCATCTTGCAGGAGTATCCTCAATTCTAGGAGCTGTAAATTTTATAACAACCGTTATCAATATACGATCCTACGGAATAACAATAGACCAAATACCCCTTTTTGTTTGAGCCGTTTTCATTACTGCTATCCTTTTACTTTTATCTTTACCAGTTTTAGCTGGAGCTATCACTATACTTCTTACAGATCGAAATTTAAATACATCCTTTTTCGACCCAGCTGGTGGTGGAGACCCAGTCCTCTATCAACACCTATTC-----------
>Seq37_[organism=Helice_latimera]_[isolate=29_19]
AACCTTATATTTTATTTTTGGTGCTTGAGCCGGGATAGTAGGTACATCCTTAAGATTAATTATTCGAGCTGAATTAAGACAGCCAGGAAGACTTATCGGAAACGACCAAATTTATAATGTAGTTGTAACTGCCCACGCGTTCGTAATAATTTTTTTTATAGTTATACCTATTATAATCGGAGGATTTGGTAACTGACTAGTCCCCCTTATATTAGGAGCTCCAGATATAGCTTTTCCCCGTATAAACAACATAAGATTTTGACTTCTTCCTCCATCCCTTTCCCTTCTACTAACAAGAAGAATAGTAGAGAGAGGAGTAGGAACGGGATGGACTGTTTATCCGCCCCTAGCAGCTGCTATTGCCCATGCCGGAGCCTCTGTTGACCTTGGAATTTTTTCTCTTCATCTTGCAGGAGTATCCTCAATCCTAGGAGCTGTAAATTTTATAACAACCGTTATCAATATACGATCCTACGGAATAACAATAGACCAAATACCCCTTTTTGTTTGAGCCGTTTTCATTACTGCTATCCTTTTACTTTTATCTTTACCAGTTTTAGCTGGAGCTATCACTATGCTTCTTACAGATCGAAATTTAAATACATCCTTTTTCGACCCAGCTGGTGGTGGAGACCCAGTCCTCTATCAACACCTATTC-----------
>Seq38_[organism=Hemigrapsus_penicillatus]_[isolate=07_48]
AACATTATATTTTATTTTTGGTGCATGAGCAGGAATAGTAGGTACATCCTTAAGATTAATTATTCGAGCAGAATTGAGACAACCAGGGAGATTGATTGGTAACGATCAAATTTATAACGTAGTTGTTACAGCCCATGCCTTTGTAATAATTTTTTTTATAGTTATACCAATTATAATTGGAGGATTTGGAAATTGACTAGTACCCCTTATACTTGGAGCACCAGATATAGCTTTCCCCCGTATAAATAACATGAGATTTTGACTTCTTCCTCCCTCTTTATCTTTATTGTTAACAAGAAGAATAGTAGAAAGGGGTGTAGGCACAGGATGGACCGTTTACCCCCCCCTTGCAGCGGCTATTGCCCATGCTGGGGCTTCCGTAGACCTTGGTATCTTTTCTCTTCACCTTGCAGGAGTCTCTTCGATCTTAGGGGCTGTCAATTTTATAACCACAGTTATTAATATACGATCTTATGGTATAACAATAGATCAAATACCCCTTTTTGTATGAGCCGTATTTATTACTGCCATTCTTTTACTCTTGTCTCTACCTGTTTTAGCAGGAGCTATCACTATACTATTAACAGATCGTAATTTGAATACATCATTCTTTGACCCTGCGGGAGGAGGTGATCCAGTCTTATACCAACACTTATTC-----------
>Seq39_[organism=Hemigrapsus_penicillatus]_[isolate=14_34]
AACATTATATTTTATTTTTGGTGCATGAGCAGGAATAGTAGGTACATCCTTAAGATTAATTATTCGAGCAGAATTGAGACAACCAGGGAGATTGATTGGTAATGATCAAATTTATAACGTAGTTGTTACAGCCCATGCCTTTGTAATAATTTTTTTTATAGTTATACCAATTATAATTGGAGGATTTGGAAATTGACTAGTACCCCTTATACTTGGAGCACCAGATATAGCTTTCCCCCGTATAAATAACATGAGATTTTGACTTCTTCCTCCCTCTTTATCTTTATTGTTAACAAGAAGAATAGTAGAAAGAGGTGTAGGCACAGGATGGACCGTTTACCCCCCCCTTGCAGCGGCTATTGCCCATGCTGGGGCTTCCGTAGACCTTGGTATCTTTTCTCTTCACCTTGCAGGAGTCTCTTCGATCTTAGGGGCTGTCAATTTTATAACCACAGTTATTAATATACGATCTTATGGTATAACAATAGATCAAATACCCCTTTTTGTATGAGCCGTATTTATTACTGCCATTCTTTTACTCTTGTCTCTACCTGTTTTAGCAGGAGCTATCACTATACTATTAACAGATCGTAATTTGAATACATCATTCTTTGATCCTGCGGGAGGAGGTGATCCAGTCTTATACCAACACTTATTC-----------
>Seq40_[organism=Heteropilumnus_sasekumari]_[isolate=002_34]
----------------------------------------------------------------------------------------------------------------------GTAGTAGTAACAGCCCATGCTTTCGTTATAATTTTCTTTATAGTAATACCCATTATAATTGGAGGATTCGGAAATTGACTTGTCCCACTTATATTAGGAGCCCCAGATATAGCTTTCCCACGAATAAATAATATAAGATTTTGACTCCTACCTCCCTCTTTAACCCTACTTCTTATAAGAGGAATAGTAGAAAGAGGAGTAGGAACTGGTTGAACAGTCTACCCTCCTCTAGCCGCCGCTATTGCTCATGCAGGTGCTTCAGTTGATATGGGAATTTTCTCACTTCACCTTGCTGGTGTCTCATCCATCCTAGGTGCCGTAAATTTTATAACTACTGTTATCAATATACGATCATTTGGGATATCTATAGACCAAATACCTTTATTCGTATGGGCCGTATTCATTACAGCAATCCTACTACTTTTATCATTACCAGTATTAGCAGGAGCTATTACAATACTCCTTACAGACCGAAATTTAAATACATC---------------------------------------------------------------
>Seq41_[organism=Ilyograpsus_paludicola]_[isolate=26_10]
AACTTTATATTTCATTTTTGGAGCTTGAGCAGGAATAGTAGGCACATCATTAAGACTTATCATTCGAGCAGAACTAAGACAACCAAGAAGACTTATTGGAAACGATCAGATTTACAATGTGGTAGTTACCGCACATGCTTTTGTTATAATTTTCTTCATAGTTATACCAGTAATAATCGGAGGATTTGGAAACTGACTGGTTCCACTTATACTTGGAGCTCCTGATATAGCCTTCCCACGTATAAATAACATAAGATTTTGACTTCTTCCTCCATCGCTATCTTTACTTTTAAGAAGAAGAATAGTTGAAAGAGGAGTAGGAACAGGATGGACAGTTTATCCTCCCCTAGCCTCAGCCATTGCACACGCTGGAGCCTCCGTCGACTTAGGAATCTTTTCTCTTCATTTAGCAGGAGTATCTTCAATTTTAGGAGCAGTAAACTTTATAACAACAGTTATTAATATGCGACCAACTGGTATAAATATAGACCAAATACCTTTATTTGTATGAGCTGTATTCATTACAGCAATTCTACTCCTATTATCTCTACCAGTACTTGCAGGAGCTATTACAATACTTCTTACTGACCGAAACTTAAACTCATCATTCTTTGACCCTGCCGGAGGAGGAGACCCAATCCTTTACCAACACTTATTC-----------
>Seq42_[organism=Ilyoplax_formosensis]_[isolate=6_9E]
---CTTATATTTTATTTTTGGGGCTTGAGCGGGAATAGTAGGAACATCTCTAAGATTAATCATTCGAGCTGAACTTAGGCAACCAGGTAGACTTATTGGAAATGATCAAATCTATAACGTAGTCGTTACAGCTCACGCTTTCGTAATAATTTTCTTCATAGTAATACCAATTATAATTGGAGGATTTGGTAACTGACTCGTACCCCTAATATTAGGTGCCCCAGATATAGCCTTCCCTCGAATAAATAATATAAGATTCTGATTACTGCCTCCCTCTTTAACTCTTTTACTTACTAGAAGTATAGTAGAAAGAGGAGTAGGTACAGGATGAACTGTTTACCCTCCCCTAGCCGCTGCTATTGCCCACGCAGGTGCCTCTGTAGATCTAGGTATTTTCTCACTTCACCTAGCTGGTGTATCATCAATTTTAGGAGCCGTAAACTTTATAACAACCGTAATTAATATACGATCTTACGGAATAACGATAGACCAAATACCTTTATTTGTCTGGTCAGTATTTATTACAGCAATCCTACTCCTTCTATCTCTACCAGTTCTTGCAGGAGCTATTACTATACTGCTAACAGATCGAAACTTAAATACATCTTTTTTCGATCCAGCCGGCGGAGGTGATCCAATTCTTTATCAACACTTATTT-----------
>Seq43_[organism=Ilyoplax_formosensis]_[isolate=24_10]
TACCTTATATTTTATTTTTGGGGCTTGAGCGGGAATAGTAGGAACATCTCTAAGATTAATCATTCGAGCTGAACTTAGGCAACCAGGTAGACTTATTGGAAATGATCAAATCTATAACGTAGTCGTTACAGCTCACGCTTTCGTAATAATTTTCTTCATAGTAATACCAATTATAATTGGAGGATTTGGTAACTGACTTGTACCCCTAATATTAGGTGCCCCAGATATAGCCTTCCCTCGAATAAATAATATAAGATTCTGATTACTGCCTCCCTCTTTAACTCTTTTACTTACTAGAAGTATAGTAGAAAGAGGAGTAGGTACAGGATGAACTGTTTACCCTCCCCTAGCCGCTGCTATTGCCCACGCAGGTGCCTCTGTAGATCTAGGTATTTTCTCACTTCACCTAGCTGGTGTATCATCAATTTTAGGAGCCGTAAACTTTATAACAACCGTAATTAATATACGATCTTACGGAATAACGATAGACCAAATACCTTTATTTGTCTGGTCAGTATTTATTACAGCAATCCTACTCCTTCTATCTCTACCAGTTCTTGCAGGAGCTATTACTATACTACTAACAGATCGAAACTTAAATACATCTTTTTTCGATCCAGCCGGCGGAGGTGATCCAATTCTTTATCAACACTTATTT-----------
>Seq44_[organism=Ilyoplax_formosensis]_[isolate=25_10]
TACCTTATATTTTATTTTTGGGGCTTGAGCGGGAATAGTAGGAACATCTCTAAGATTAATCATTCGAGCTGAACTTAGGCAACCAGGTAGACTTATTGGAAATGATCAAATCTATAACGTAGTCGTTACAGCTCACGCTTTCGTAATAATTTTCTTCATAGTAATACCAATTATAATTGGAGGATTTGGTAACTGACTTGTACCCCTAATATTAGGTGCCCCAGATATAGCCTTCCCTCGAATAAATAATATAAGATTCTGATTACTGCCTCCCTCTTTAACTCTTTTACTTACTAGAAGTATAGTAGAAAGAGGAGTAGGTACAGGATGAACTGTTTACCCTCCCCTAGCCGCTGCTATTGCCCACGCAGGTGCCTCTGTAGATCTAGGTATTTTCTCACTTCACCTAGCTGGTGTATCATCAATTTTAGGAGCCGTAAACTTTATAACAACCGTAATTAATATACGATCTTACGGAATAACGATAGACCAAATACCTTTATTTGTCTGGTCAGTATTTATTACAGCAATCCTACTCCTTCTATCTCTACCAGTTCTTGCAGGAGCTATTACTATACTACTAACAGATCGAAACTTAAATACATCTTTTTTCGATCCAGCCGGCGGAGGTGATCCAATTCTTTATCAACACTTATTT-----------
>Seq45_[organism=Leptodius_affinis]_[isolate=1_17A]
----------------------------------ATAGTAGGTACTTCTTTAAGATTAATTATTCGAGCTGAGCTCGGGCAACCAGGAACATTAATTGGTAACGACCAAATTTACAATGTAGTAGTTACAGCCCACGCCTTCGTTATAATTTTTTTTATAGTTATACCTATTATGATTGGAGGATTCGGCAATTGACTTGTACCTCTAATACTAGGAGCGCCCGATATAGCATTTCCTCGTATAAATAATATAAGATTTTGATTATTACCTCCTTCCCTTACTCTCCTACTTATAAGAGGAATAGTGGAAAGAGGAGTTGGCACAGGATGAACTGTTTATCCTCCTCTTGCAGCCGCTATCGCTCACGCTGGTGCTTCAGTCGATATAGGTATTTTTTCACTTCACCTGGCCGGCGTTTCTTCAATCTTAGGAGCCGTAAATTTTATAACTACCGTTATTAACATACGATCTTTCGGAATAACTATAGACCAAATACCATTATTTGTATGAGCAGTGTTTATTACAGCTATTCTCTTACTTCTATCCTTACCAGTCCTAGCAGGTGCAATTACTATGCTCCTTACTGATCGTAATCTTAATACATCCTTCTTTGACCCAGCTGGAGG------------------------------------------
>Seq46_[organism=Leptodius_affinis]_[isolate=11_48]
AACACTATATTTTATCTTCGGAGCTTGAGCTGGAATAGTAGGTACTTCTTTAAGATTAATTATTCGAGCTGAGCTCGGTCAACCAGGAACATTAATTGGTAACGACCAAATTTACAATGTAGTAGTTACAGCCCACGCCTTCGTTATAATTTTTTTTATAGTTATACCTATTATGATTGGAGGATTCGGCAATTGACTTGTACCTCTAATACTAGGAGCGCCCGATATAGCATTTCCTCGTATAAATAATATAAGATTTTGATTATTACCTCCTTCCCTTACTCTCCTACTTATAAGAGGAATAGTGGAAAGAGGAGTTGGCACAGGATGAACTGTTTATCCTCCTCTTGCAGCCGCTATCGCTCACGCTGGTGCTTCAGTCGATATAGGTATTTTTTCACTTCACCTGGCCGGCGTTTCTTCAATCTTAGGAGCCGTAAATTTTATAACTACCGTTATTAACATACGATCTTTCGGAATAACTATAGACCAAATACCATTATTTGTATGAGCAGTGTTTATTACAGCTATTCTCTTACTTCTATCCTTACCAGTCCTAGCAGGTGCAATTACTATGCTCCTTACTGATCGTAATCTTAATACATCCTTCTTTGACCCAGCTGGAGGAGGGGACCCTGTTTTATACCAACACCTATTT-----------
>Seq47_[organism=Leptodius_affinis]_[isolate=6_22]
AACACTATATTTTATCTTCGGAGCTTGAGCTGGAATAGTAGGTACTTCTTTAAGATTAATTATTCGAGCTGAGCTCGGTCAACCAGGAACATTAATTGGTAACGACCAAATTTACAATGTAGTAGTTACAGCCCACGCCTTCGTTATAATTTTTTTTATAGTTATACCTATTATGATTGGAGGATTCGGCAATTGACTTGTACCTCTAATACTAGGAGCGCCCGATATAGCATTTCCTCGTATAAATAATATAAGATTTTGATTATTACCTCCTTCCCTTACTCTCCTACTTATAAGAGGAATAGTGGAAAGAGGAGTTGGCACAGGATGAACTGTTTATCCTCCTCTTGCAGCCGCTATCGCTCACGCTGGTGCTTCAGTCGATATAGGTATTTTTTCACTTCACCTGGCCGGCGTTTCTTCAATCTTAGGAGCCGTAAATTTTATAACTACCGTTATTAACATACGATCTTTCGGAATAACTATAGACCAAATACCATTATTTGTATGAGCAGTGTTTATTACAGCTATTCTCTTACTTCTATCCTTACCAGTCCTAGCAGGTGCAATTACTATGCTCCTTACTGATCGTAATCTTAATACATCCTTCTTTGACCCAGCTGGAGGAGGGGACCCTGTTTTATACCAACACCTATTT-----------
>Seq48_[organism=Macrophthalmus_convexus]_[isolate=18_36]
AACTTTATACTTTGTTTTCGGCGCTTGAGCTGGGATAGTAGGAACTTCACTTAGACTAATCATTCGAGCAGAACTAAGTCAACCCAGAAGACTCATTGGAAACGATCAAATTTATAATGTAGTTGTTACAGCCCACGCCTTTGTTATAATTTTCTTCATAGTAATACCAATTATAATTGGAGGATTTGGAAATTGACTTATTCCCCTAATACTAGGAGCCCCTGATATAGCTTTTCCTCGTATGAATAACATAAGATTCTGACTTTTACCCCCATCTCTAACACTTCTTCTAAGAAGAAGAATAGTAGAAAGAGGGGTCGGAACAGGATGAACAGTTTACCCCCCTCTTGCCTCGGCTATCGCTCATGCGGGTGCCTCAGTAGATTTAGGAATTTTTTCCCTTCACCTTGCAGGTGTATCATCAATCTTAGGAGCAGTAAACTTTATAACAACAATTATTAACATGCGGCCCTCAGGGATAACTATAGACCAAATACCTCTATTCGTATGAGCTGTATTTATTACAACCATTTTACTTTTACTATCTCTCCCAGTTCTAGCAGGAGCTATTACTATGTTATTAACAGACCGAAACTTAAACACTTCATTCTTCGACCCAGCAGGAGGTGGGGACCCAATTCTCTATCAACACTTATTT-----------
>Seq49_[organism=Macrophthalmus_convexus]_[isolate=23_29]
AACTTTATACTTTGTTTTCGGCGCTTGAGCTGGGATAGTAGGAACTTCACTTAGACTAATCATTCGAGCAGAACTAAGTCAACCCAGAAGACTCATTGGAAACGATCAAATTTATAATGTAGTTGTTACAGCCCACGCCTTTGTTATAATTTTCTTCATAGTAATACCAATTATAATTGGAGGATTTGGAAATTGACTTATTCCCCTAATACTAGGAGCCCCTGATATAGCTTTTCCTCGTATGAATAACATAAGATTCTGACTTTTACCCCCATCTCTAACACTTCTTCTAAGAAGAAGAATAGTAGAAAGAGGGGTCGGAACAGGATGAACAGTTTACCCCCCTCTTGCCTCGGCTATCGCTCATGCGGGTGCCTCAGTAGATTTAGGAATTTTTTCCCTTCACCTTGCAGGTGTATCATCAATCTTAGGAGCAGTAAACTTTATAACAACAATTATTAACATGCGGCCCTCAGGGATAACTATAGACCAAATACCTCTATTCGTATGAGCTGTATTTATTACAACCATTTTACTT-----------------------------------------------------------------------------------------------------------------------------------
>Seq50_[organism=Macrophthalmus_convexus]_[isolate=39_29]
AACTTTATACTTTGTTTTCGGCGCTTGAGCTGGGATAGTAGGAACTTCACTTAGACTAATCATTCGAGCAGAACTAAGTCAACCGAGAAGACTCATTGGAAACGATCAAATTTATAATGTAGTTGTTACAGCCCACGCCTTTGTTATAATTTTCTTCATAGTAATACCAATTATAATTGGAGGATTTGGAAATTGACTTATTCCCCTAATACTAGGAGCCCCTGATATAGCTTTTCCTCGTATGAATAACATAAGATTCTGACTTTTACCCCCATCTCTAACACTTCTTCTAAGAAGAAGAATAGTAGAAAGAGGGGTCGGAACAGGATGAACAGTTTACCCCCCTCTTGCCTCGGCTATCGCTCATGCGGGTGCCTCAGTAGATTTAGGAATTTTTTCCCTTCACCTTGCAGGTGTATCATCAATCTTAGGAGCAGTAAACTTTATAACAACAATTATTAACATGCGGCCCTCAGGGATAACTATAGACCAAATACCTCTATTCGTATGAGCTGTATTTATTACAACCATTTTACTTTTACTATCTCTCCCAGTTCTAGCAGGAGCTATTACTATGTTATTAACAGACCGAAACTTAAACACTTCATTCTTCGACCCAGCAGGAGGTGGGGACCCAATTCTCTATCAACACTTATTT-----------
>Seq51_[organism=Macrophthalmus_definitus]_[isolate=2_11b]
TACCTTATATTTTATTTTTGGAGCTTGAGCCGGAATAGTAGGAACTTCATTAAGATTAATTATTCGAGCGGAATTAAGCCAACCCAGAAGATTGATTGGAAATGACCAAATTTATAATGTAGTTGTTACAGCACATGCTTTCGTTATAATTTTTTTTATAGTTATACCTGTTATAATTGGAGGATTTGGAAACTGACTAGTTCCTCTTATATTAGGAGCCCCTGACATGGCTTTTCCTCGTATGAACAATATAAGATTTTGACTTTTACCTCCTTCTTTAACCTTATTATTAAGAAGAAGTATAGTAGAAAGTGGTGTTGGAACTGGATGAACAGTCTATCCTCCTCTTGCCTCCGCTATCGCCCACGCAGGTGCCTCAGTAGACCTTGGAATTTTCTCTTTACATCTTGCAGGTGTTTCTTCTATTTTAGGCGCTGTTAATTTCATAACAACAATTATCAATATACGACCCTCAGGAATGACTATAGACCAAATACCTTTATTTGTATGAGCTGTATTCATTACCGCTATTTTACTTCTACTTTCTCTCCCTGTATTAGCAGGAGCTATTACCATATTATTAACAGACCGAAACCTAAACACCTCTTTCTTCGATCC---------------------------------------------------
>Seq52_[organism=Macrophthalmus_definitus]_[isolate=4_36]
--------------------------------------------CTTCATTAAGATTAATTATTCGAGCGGAATTAAGCCAACCCAGAAGATTGATTGGAAATGACCAAATTTATAATGTAGTTGTTACAGCACATGCTTTCGTTATAATTTTTTTTATAGTTATACCTGTTATAATTGGAGGATTTGGAAACTGACTAGTTCCTCTTATATTAGGAGCCCCTGACATGGCTTTTCCTCGTATGAACAATATAAGATTTTGACTTTTACCTCCTTCTTTAACCTTATTATTAAGAAGAAGTATAGTAGAAAGTGGTGTTGGAACTGGATGAACAGTCTATCCTCCTCTTGCCTCCGCTATCGCCCACGCAGGTGCCTCAGTAGACCTTGGAATTTTCTCTTTACATCTTGCAGGTGTTTCTTCTATTTTAGGCGCTGTTAATTTCATAACAACAATTATCAATATACGACCCTCAGGAATGACTATAGACCAAATACCTTTATTTGTATGAGCTGTATTCATTACCGCTATTTTACTTCTACTTTCTCTCCCTGTATTAGCAGGAGCTATTACCATATTATTAACAGACCGAAACCTAAACACCTCTTTCTTCGATCCTGCGGGAGGAGGTGATCCTATTTTATATCAACATTTATTT-----------
>Seq53_[organism=Venitus_latreillei]_[isolate=33_14]
AACTTTATATTTTATTTTTGGAGCTTGAGCTGGAATAGTAGGAACTTCACTTAGATTAATCATTCGAGCTGAACTGAGCCAACCAAGAAGACTCATTGGAAACGATCAAATTTACAATGTAGTAGTTACAGCCCACGCTTTCGTTATAATTTTCTTCATAGTTATACCAGTTATGATTGGAGGATTTGGAAACTGACTAGTTCCCCTTATACTTGGAGCCCCAGACATGGCTTTTCCTCGTATAAACAACATAAGATTTTGACTTCTTCCTCCATCTCTCACTCTTCTTCTAAGAAGAAGAATAGTAGAAAGAGGAGTCGGAACTGGATGAACTGTATATCCTCCTCTTGCCTCAGCCATCGCTCACGCTGGTGCCTCAGTAGATCTTGGAATTTTTTCGCTTCATCTTGCTGGTGTCTCTTCAATTCTTGGAGCCGTAAATTTTATAACAACAATCATTAATATACGTCCTTCTGGAATAACTATAGACCAAATACCTTTATTTGTGTGAGCTGTATTTATTACTGCTATCTTACTCCTCCTATCCCTACCCGTTTTAGCAGGAGCTATTACCATACTTTTAACAGATCGTAATCTTAACACTTCCTTCTTTGACCCTGCAGGAGGTGGAGACCCAATTCTCTATCAGCACTTATTC-----------
>Seq54_[organism=Macrophthalmus_pacificus]_[isolate=2_22]
AACCTTATACTTCATTTTTGGAGCTTGGGCCGGAATAGTAGGAACCTCCCTAAGATTAATCATTCGAGCTGAACTAAGCCAACCAAGAAGACTTATTGGAAACGATCAAATTTATAATGTCGTAGTCACAGCTCACGCTTTCGTTATAATTTTCTTTATAGTCATACCAGTTATAATTGGAGGATTTGGAAACTGGCTTGTCCCCTTAATACTAGGAGCCCCTGATATAGCATTCCCCCGAATAAATAACATAAGATTCTGACTTCTTCCCCCTTCTCTTACCCTTCTCCTAAGAAGAAGAATAGTAGAAAGAGGGGTAGGAACAGGATGGACAGTGTACCCTCCCCTTGCTTCAGCTATCGCCCATGCCGGTGCTTCAGTAGATCTAGGAATTTTCTCACTCCACCTTGCAGGTGTATCTTCTATTCTAGGAGCCGTAAATTTTATAACAACAATTATTAACATGCGCCCTTCAGGAATAACTATGGATCAAATACCATTATTTGTATGAGCTGTCTTCATCACGGCCATCCTTCTTCTCTTATCCCTCCCCGTCCTAGCAGGAGCTATTACTATACTTCTAACAGACCGTAATTTAAACACCTCCTTCTTTGACCCGGCAGGGGGAGGAGATCCAATCCTATACCAGCACCTGTTC-----------
>Seq55_[organism=Macrophthalmus_pacificus]_[isolate=15_38A]
AACCTTATACTTCATTTTTGGAGCTTGGGCCGGAATAGTAGGAACCTCCCTAAGATTAATCATTCGAGCTGAACTAAGCCAACCAAGAAGACTTATTGGAAACGATCAAATTTATAATGTCGTAGTCACAGCTCACGCTTTCGTTATAATTTTCTTTATAGTCATACCAGTTATAATTGGAGGATTTGGAAACTGGCTTGTCCCCTTAATACTAGGAGCCCCTGATATAGCATTCCCCCGAATAAATAACATAAGATTCTGACTTCTTCCCCCTTCTCTTACCCTTCTCCTAAGAAGAAGAATAGTAGAAAGAGGGGTAGGAACAGGATGGACAGTGTACCCTCCCCTTGCTTCAGCTATCGCCCATGCCGGTGCTTCAGTAGATCTAGGAATTTTCTCACTCCACCTTGCAGGTGTATCTTCTATTCTAGGAGCCGTAAATTTTATAACAACAATTATTAACATGCGCCCTTCAGGAATAACTATGGATCAAATACCATTATTTGTATGAGCTGTCTTCATCACGGCCATCCTTCTTCTCTTATCCCTCCCCGTCCTAGCAGGAGCTATTACTATACTTCTAACAGACCGTAATTTAAACACCTCCTTCTTTGACCCGGCAGGGGGAGGAGATCCAATCCTATACCAGCACCTGTTC-----------
>Seq56_[organism=Macrophthalmus_pacificus]_[isolate=16_38A]
AACCTTATACTTCATTTTTGGAGCTTGGGCCGGAATAGTAGGAACCTCCCTAAGATTAATCATTCGAGCTGAACTAAGCCAACCAAGAAGACTTATTGGAAACGATCAAATTTATAATGTCGTAGTCACAGCTCACGCTTTCGTTATAATTTTCTTTATAGTCATACCAGTTATAATTGGAGGATTTGGAAACTGGCTTGTCCCCTTAATACTAGGAGCCCCTGATATAGCATTCCCCCGAATAAATAACATAAGATTCTGACTTCTTCCCCCTTCTCTTACCCTTCTCCTAAGAAGAAGAATAGTAGAAAGAGGGGTAGGAACAGGATGGACAGTGTACCCTCCCCTTGCTTCAGCTATCGCCCATGCCGGTGCTTCAGTAGATCTAGGAATTTTCTCACTCCACCTTGCAGGTGTATCTTCTATTCTAGGAGCCGTAAATTTTATAACAACAATTATTAACATGCGCCCTTCAGGAATAACTATGGATCAAATACCATTATTTGTATGAGCTGTCTTCATCACGGCCATCCTTCTTCTCTTATCCCTCCCCGTCCTAGCAGGAGCTATTACTATACTTCTAACAGACCGTAATTTAAACACCTCCTTCTTTGACCCGGCAGGGGGAGGAGATCCAATCCTATACCAGCACCTGTTC-----------
>Seq57_[organism=Macrophthalmus_tomentosus]_[isolate=2_3B]
AACCCTCTACTTTATTTTCGGAGCCTGGGCTGGGATAGTAGGAACCTCACTAAGATTAATCATTCGAGCCGAGCTAAGCCAACCAAGAAGACTCATTGGAAACGACCAAATTTATAACGTCGTAGTCACAGCCCATGCTTTCGTTATAATTTTCTTTATAGTTATACCAGTTATAATTGGGGGATTCGGGAATTGACTAGTTCCCCTAATACTGGGGGCCCCAGACATGGCTTTCCCCCGAATAAACAATATAAGATTTTGACTTCTCCCTCCTTCACTTACCCTTCTCCTAAGAAGAAGAATAGTAGAAAGGGGCGTAGGAACTGGATGAACAGTTTACCCTCCTCTTGCCTCAGCCATCGCCCACGCCGGAGCTTCAGTTGACTTGGGGATTTTTTCTTTACATCTCGCAGGGGTTTCCTCTATCCTAGGGGCCGTAAACTTCATAACAACAACCATTAACATACGGCCATCAGGAATAACTATAGACCAAATACCCCTGTTCGTATGGGCTGTTTTCATTACCGCCATTTTACTCCTCCTATCCCTGCCAGTCCTAGCCGGAGCCATCACTATACTTCTAACTGATCGAAACCTAAACACCTCCTTTTTCGACCCAGCAGGAGGAGGAGACCCAATCCTTTATCAACACCTATTT-----------
>Seq58_[organism=Macrophthalmus_tomentosus]_[isolate=21_14]
AACCCTCTACTTCATTTTCGGAGCCTGGGCTGGGATAGTAGGAACCTCACTAAGATTAATCATTCGAGCCGAGCTAAGCCAACCAAGAAGACTCATTGGAAACGACCAAATTTATAACGTCGTAGTCACAGCCCATGCTTTCGTTATAATTTTCTTTATAGTTATACCAGTTATAATTGGGGGATTCGGGAATTGACTAGTTCCCCTAATACTGGGGGCCCCAGACATGGCTTTCCCCCGAATAAACAATATAAGATTTTGACTTCTCCCTCCTTCACTTACCCTTCTCCTAAGAAGAAGAATAGTAGAAAGGGGCGTAGGAACTGGATGAACAGTTTACCCTCCTCTTGCCTCAGCCATCGCCCACGCCGGAGCTTCAGTTGACTTGGGGATTTTTTCTTTACATCTCGCAGGGGTTTCCTCTATCCTAGGGGCCGTAAACTTCATAACAACAACCATTAACATACGGCCATCAGGAATAACTATAGACCAAATACCCCTGTTCGTATGGGCTGTTTTCATTACCGCCATTTTACTCCTCCTATCCCTGCCAGTCCTAGCCGGAGCCATCACTATACTTCTAACTGATCGAAACCTAAACACCTCCTTTTTCGACCCAGCAGGAGGAGGAGACCCAATCCTTTATCAACACCTATTT-----------
>Seq59_[organism=Metaplax_longipes]_[isolate=12_14]
TACTTTATATTTCATCTTCGGGGCTTGAGCAGGTATAGTAGGAACTTCTCTCAGACTAATTATTCGAGCAGAATTAAGACAACCAGGAAGATTAATTGGCAATGACCAAATTTACAACGTGATTGTTACAGCACACGCATTTGTAATAATTTTCTTTATAGTTATACCTATTATAATTGGAGGATTCGGAAATTGACTAGTACCACTAATACTAGGAGCACCAGACATAGCCTTTCCTCGAATAAACAACATAAGATTTTGACTTTTACCTCCTTCACTCTCACTTTTATTAACAAGAAGAATAGTGGAAAGAGGAGTAGGGACAGGATGAACTGTTTACCCACCACTAGCAGGAGCAATTGCCCATGCAGGGGCCTCCGTAGATCTAGGAATTTTCTCTCTTCATTTGGCTGGAGTCTCATCAATTTTAGGAGCTGTAAACTTCATAACAACAGTGATCAATATACGCTCATATGGTATAACACTAGATCAAATACCTCTTTTCGTATGAGCTGTATTTATTACAGCAATCTTACTACTATTATCCCTACCAGTACTGGCAGGAGCCATCACAATACTTCTTACAGACCGAAACTTAAATACCTCTTTTTTTGATCCCGCTGGAGGTGGAGATCCAGTGTTATACCAACACTTATTC-----------
>Seq60_[organism=Metaplax_longipes]_[isolate=13_14]
TACTTTATATTTCATCTTCGGGGCTTGAGCAGGTATAGTAGGAACTTCTCTCAGACTAATTATTCGAGCAGAATTAAGACAACCAGGAAGATTAATTGGCAATGACCAAATTTACAACGTGATTGTTACAGCACACGCATTTGTAATAATTTTCTTTATAGTTATACCTATTATAATTGGAGGATTCGGAAATTGACTAGTACCACTAATACTAGGAGCACCAGACATAGCCTTTCCTCGAATAAACAACATAAGATTTTGACTTTTACCTCCTTCACTCTCACTTTTATTAACAAGAAGAATAGTGGAAAGAGGAGTAGGGACAGGATGAACTGTTTACCCACCACTAGCAGGAGCAATTGCCCATGCAGGGGCCTCCGTAGATCTAGGAATTTTCTCTCTTCATTTGGCTGGAGTCTCATCAATTTTAGGAGCTGTAAACTTCATAACAACAGTGATCAATATACGCTCATATGGTATAACACTAGATCAAATACCTCTTTTCGTATGAGCTGTATTTATTACAGCAATCTTACTACTATTATCCCTACCAGTACTGGCAGGAGCCATCACAATACTTCTTACAGACCGAAACTTAAATACCTCTTTTTTTGATCCCGCTGGAGGTGGAGATCCAGTGTTATACCAACACTTATTC-----------
>Seq61_[organism=Metaplax_tredecim]_[isolate=2_49T]
---ATTATATTTTATCTTTGGAGCATGAGCAGGAATAGTAGGAACTTCTCTTAGATTAATTATCCGAGCAGAGTTAAGACAGCCAGGAAGACTAATTGGAAACGATCAAATCTACAATGTAATTGTTACAGCGCATGCCTTTGTTATAATTTTCTTCATAGTTATACCTATTATAATTGGAGGCTTCGGTAATTGACTAGTGCCTTTAATATTAGGTGCCCCAGATATAGCTTTCCCACGAATAAATAACATAAGATTTTGACTTTTACCTCCTTCACTTTCACTACTATTAACAAGAAGAATAGTAGAAAGAGGAGTAGGAACTGGTTGAACTGTTTACCCTCCCTTAGCAAGAGCAATTGCCCATGCTGGGGCCTCAGTAGATTTAGGAATTTTTTCTTTACACCTAGCAGGGGTGTCATCAATTTTAGGAGCAGTAAATTTTATAACAACCGTAATTAACATACGATCATATGGAATAACATTAGACCAAATACCTTTATTCGTATGAGCAGTGTTTATTACTGCTATTTTATTACTATTGTCCCTACCGGTATTAGCTGGAGCCATCACTATGCTCCTTACAGACCGGAATCTTAACACTTCTTTCTTCGACCCTGCTGGAGGAGGAGATCCAGTGCTTTACCAACACTTATTC-----------
>Seq62_[organism=Metaplax_tredecim]_[isolate=4_40T]
TACATTATATTTTATCTTTGGAGCATGAGCAGGAATAGTAGGAACTTCTCTTAGATTAATTATCCGAGCAGAGTTAAGACAGCCAGGAAGACTAATTGGAAACGATCAAATCTACAATGTAATTGTTACAGCGCATGCCTTTGTTATAATTTTCTTCATAGTTATACCTATTATAATTGGAGGCTTCGGTAATTGACTAGTGCCTTTAATATTAGGTGCCCCAGATATAGCTTTCCCACGAATAAATAACATAAGATTTTGACTTTTACCTCCTTCACTTTCACTACTATTAACAAGAAGAATAGTAGAAAGAGGAGTAGGAACTGGTTGAACTGTTTACCCTCCCTTAGCAAGAGCAATTGCCCATGCTGGGGCCTCAGTAGATTTAGGAATTTTTTCTTTACACCTAGCAGGGGTGTCATCAATTTTAGGAGCAGTAAATTTTATAACAACCGTAATTAACATACGATCATATGGAATAACATTAGACCAAATACCTTTATTCGTATGAGCAGTGTTTATTACTGCTATTTTATTACTATTGTCCCTACCGGTATTAGCTGGAGCCATCACTATGCTCCTTACAGACCGGAATCTTAACACTTCTTTCTTCGACCCTGCTGGAGGAGGAGATCCAGTGCTTTACCAACACTTATTC-----------
>Seq63_[organism=Metaplax_tredecim]_[isolate=HK7]
----------------------------------ATAGTAGGAACTTCTCTTAGATTAATTATCCGGGCAGAGTTAAGACAGCCAGGAAGACTAATTGGAAACGATCAAATCTACAATGTAATTGTTACAGCGCATCGCTTTGTTATAATTTTCTTCATAGTTATACCTATTATAATTGGAGGCTTCGGTAATTGACTGGTGCCTTTAATATTAGGTGCCCCAGATATAGCTTTCCCACGAATAAATAACATAAGATTTTGACTTTTACCTCCTTCACTTTCACTACTATTAACAAGAAGAATAGTAGAAAGAGGAGTAGGAACTGGTTGAACTGTTTACCCTCCCTTAGCAAGAGCAATTGCCCATGCTGGGGCCTCAGTAGATTTAGGAATTTTTTCTTTACACCTAGCAGGGGTGTCATCAATTTTAGGAGCAGTAAATTTTATAACAACCGTAATTAACATACGATCATATGGAATAACATTAGACCAAATACCTTTATTCGTATGAGCAGTGTTTATTACTGCTATTTTATTACTATTGTCCCTACCGGTATTAGCTGGAGCCATCACTATACTCCTTACAGACCGGAATCTTAACACTTCCTTCTTCGACCCTGCTGGAGGAGGAGATCCAGTGCTTTACCAACACTTATTC-----------
>Seq64_[organism=Metaplax_tredecim]_[isolate=9_49T]
TACATTATATTTTATCTTTGGAGCATGAGCAGGAATAGTAGGAACTTCTCTTAGATTAATTATCCGGGCAGAGTTAAGACAGCCAGGAAGACTAATTGGAAACGATCAAATCTACAATGTAATTGTTACAGCGCATGCCTTTGTTATAATTTTCTTCATAGTTATACCTATTATAATTGGAGGCTTCGGTAATTGACTAGTGCCTTTAATATTAGGTGCCCCAGATATAGCTTTCCCACGAATAAATAACATAAGATTTTGACTTTTACCTCCTTCACTTTCACTACTATTAACAAGAAGAATAGTAGAAAGAGGAGTAGGAACTGGTTGAACTGTTTACCCTCCCTTAGCAAGAGCAATTGCCCATGCTGGGGCCTCAGTAGATTTAGGAATTTTTTCTTTACACCTAGCAGGGGTGTCATCAATTTTAGGAGCAGTAAATTTTATAACAACCGTAATTAACATACGATCATATGGAATAACATTAGACCAAATACCTTTATTCGTATGAGCAGTGTTTATTACTGCTATTTTATTACTATTGTCCCTACCGGTATTAGCTGGAGCCATCACTATGCTCCTTACAGACCGGAATCTTAACACTTCTTTCTTCGACCCTGCTGGAGGAGGAGATCCAGTGCTTTACCAACACTTATTC-----------
>Seq65_[organism=Metaplax_tredecim]_[isolate=HK5]
----------------------------------ATAGTAGGAACTTCTCTTAGATTAATTATCCGAGCAGAGTTAAGACAGCCAGGAAGACTAATTGGAAACGATCAAATCTACAATGTAATTGTTACAGCGCATGCCTTTGTTATAATTTTCTTCATAGTTATACCTATTATAATTGGAGGCTTCGGTAATTGACTAGTGCCTTTAATATTAGGTGCCCCAGATATAGCTTTCCCACGAATAAATAACATAAGATTTTGACTTTTACCTCCTTCACTTTCACTACTATTAACAAGAAGAATAGTAGAAAGAGGAGTAGGAACTGGTTGAACTGTTTACCCTCCCTTAGCAAGAGCAATTGCCCATGCTGGGGCCTCAGTAGATTTAGGAATTTTTTCTTTACACCTAGCAGGGGTGTCATCAATTTTAGGAGCAGTAAATTTTATAACAACCGTAATTAACATACGATCATATGGAATAACATTAGACCAAATACCTTTATTCGTATGAGCAGTGTTTATTACTGCTATTTTATTACTATTGTCCCTACCGGTATTAGCTGGAGCCATCACTATGCTCCTTACAGACCGGAATCTTAACACTTCTTTCTTCGACCCTGCTGGAGGAGGAGATCCAGTGCTTTACCAACACTTATTC-----------
>Seq66_[organism=Metaplax_tredecim]_[isolate=HK29]
------------------------------AGGAATAGTAGGAACTTCTCTTAGATTAATTATCCGGGCAGAGTTAAGACAGCCAGGAAGACTAATTGGAAATGATCAAATCTACAATGTAATTGTTACAGCGCATGCCTTTGTTATAATTTTCTTCATAGTTATACCTATTATAATTGGAGGCTTCGGTAATTGACTGGTGCCTTTAATATTAGGTGCCCCAGATATAGCTTTCCCACGAATAAATAACATAAGATTTTGACTTTTACCTCCTTCACTTTCACTACTATTAACAAGAAGAATAGTAGAAAGAGGAGTAGGAACTGGTTGAACTGTTTACCCTCCCTTAGCAAGAGCAATTGCCCATGCTGGGGCCTCAGTAGATTTAGGAATTTTTTCTTTACACCTAGCAGGGGTGTCATCAATTTTAGGAGCAGTAAATTTTATAACAACCGTAATTAACATACGATCATATGGAATAACATTAGACCAAATACCTTTATTCGTATGAGCAGTGTTTATTACTGCTATTTTATTACTATTGTCCCTACCGGTATTAGCTGGAGCCATCACTATGCTCCTTACAGACCGGAATCTTAACACTTCCTTCTTCGACCCTGCTGGAGGAGGAGATCCAGTGCTTTACCAACACTTATTC-----------
>Seq67_[organism=Metopograpsus_frontalis]_[isolate=1_45A]
TACTCTATATTTTATCTTCGGAGCTTGAGCTGGAATAGTAGGTACATCACTAAGTTTAATTATTCGAGCTGAACTAAGCCAACCAGGAAGCTTGATTGGAAACGATCAAATTTATAATGTTGTAGTTACTGCTCATGCTTTTGTAATAATTTTTTTTATAGTTATGCCTATTATAATTGGAGGATTTGGAAATTGACTTGTTCCCCTTATATTAGGAGCTCCTGATATAGCCTTTCCACGTATAAATAATATAAGATTTTGACTTCTTCCTCCTTCCCTTACACTTTTACTTACAAGAAGAATAGTAGAAAGAGGAGTAGGTACTGGATGAACTGTTTATCCTCCTTTAGCCGCTGCTATTGCTCACGCTGGTGCTTCAGTAGACTTAGGCATTTTTTCTCTCCATCTAGCAGGTGTCTCATCCATCCTAGGCGCAGTAAATTTCATAACTACTGTTATTAATATACGATCTTATGGAATAACTATAGACCAAATACCTTTATTTGTCTGAGCAGTCTTTATTACCGCTATTCTTCTTCTCCTATCTTTACCGGTTTTAGCAGGCGCCATCACTATGCTTTTGACAGATCGTAATCTTAATACTTCCTTTTTTGACCCAGCAGGTGGTGGAGACCCAATTCTTTACCAACACTTATTT-----------
>Seq68_[organism=Metopograpsus_frontalis]_[isolate=7_49]
TACTCTATATTTTATCTTCGGAGCTTGAGCTGGAATAGTAGGTACATCACTAAGTTTAATTATTCGAGCTGAACTAAGCCAACCAGGAAGCTTGATTGGAAACGATCAAATTTATAATGTTGTAGTTACTGCTCATGCTTTTGTAATAATTTTTTTTATAGTTATGCCTATTATAATTGGAGGATTTGGAAATTGACTTGTTCCCCTTATATTAGGAGCTCCTGATATAGCCTTTCCACGTATAAATAATATAAGATTTTGACTTCTTCCTCCTTCCCTTACACTTTTACTTACAAGAAGAATAGTAGAAAGAGGAGTAGGTACTGGATGAACTGTTTATCCTCCTTTAGCCGCTGCTATTGCTCACGCTGGTGCTTCAGTAGACTTAGGCATTTTTTCTCTCCATCTAGCAGGTGTCTCATCCATCCTAGGCGCAGTAAATTTCATAACTACTGTTATTAATATACGATCTTATGGAATAACTATAGACCAAATACCTTTATTTGTCTGAGCAGTCTTTATTACCGCTATTCTTCTTCTCCTATCTTTACCGGTTTTAGCAGGCGCCATCACTATGCTTTTGACAGATCGTAATCTTAATACTTCCTTTTTTGACCCAGCAGGTGGTGGAGACCCAATTCTTTACCAACACTTATTT-----------
>Seq69_[organism=Metopograpsus_frontalis]_[isolate=12_28]
TACTCTATATTTTATCTTCGGAGCTTGAGCTGGAATAGTAGGTACATCACTAAGTTTAATTATTCGAGCTGAACTAAGCCAACCAGGAAGCTTGATTGGAAACGATCAAATTTATAATGTTGTAGTTACTGCTCATGCTTTTGTAATAATTTTTTTTATAGTTATGCCTATTATAATTGGAGGATTTGGAAATTGACTTGTTCCCCTTATATTAGGAGCTCCTGATATAGCCTTTCCACGTATAAATAATATAAGATTTTGACTTCTTCCTCCTTCCCTTACACTTTTACTTACAAGAAGAATAGTAGAAAGAGGAGTAGGTACTGGATGAACTGTTTATCCTCCTTTAGCCGCTGCTATTGCTCACGCTGGTGCTTCAGTAGACTTAGGCATTTTTTCTCTCCATCTAGCAGGTGTCTCATCCATCCTAGGCGCAGTAAATTTCATAACTACTGTTATTAATATACGATCTTATGGAATAACTATAGACCAAATACCTTTATTTGTCTGAGCAGTCTTTATTACCGCTATTCTTCTTCTCCTATCTTTACCGGTTTTAGCAGGCGCCATCACTATGCTTTTGACAGATCGTAATCTTAATACTTCCTTTTTTGACCCAGCAGGTGGTGGAGACCCAATTCTTTACCAACACTTATTT-----------
>Seq70_[organism=Metopograpsus_quadridentatus]_[isolate=07_11B]
-----------------------------CTGGAATAGTAGGTACATCTTTAAGTTTAATTATTCGAGCTGAACTTAGTCAACCAGGAAGCCTTATTGGAAACGATCAAATTTACAATGTTGTAGTTACTGCTCACGCCTTCGTAATAATCTTTTTTATAGTTATACCTATTATAATTGGAGGATTTGGTAATTGACTTGTTCCCCTTATATTAGGAGCCCCAGATATAGCATTCCCACGAATAAACAATATAAGATTTTGACTTCTACCACCTTCACTTACACTTCTATTAACAAGAAGAATAGTAGAAAGCGGTGTAGGTACAGGATGAACTGTATATCCCCCTCTTGCTGCAGCAATTGCTCACGCTGGGGCTTCTGTAGATTTAGGAATTTTCTCCCTACATCTAGCAGGTGTTTCATCCATTTTAGGAGCCGTAAACTTTATAACAACAGTTATTAATATACGCTCTTATGGGATAACCATAGACCAAATACCTTTATTTGTTTGAGCAGTGTTTATTACCGCTATTTTACTCCTTTTATCCCTACCAGTTTTAGCAGGAGCTATTACTATGCTTTTAACAGATCGTAATCTAAATACTTCATTTTTTGACCCAGCTGGAGGTGGAGACCCAATTCTTTATCAACACTTATTC-----------
>Seq71_[organism=Metopograpsus_quadridentatus]_[isolate=13_22T]
TACATTATATTTTATCTTCGGAGCTTGAGCTGGAATAGTAGGTACATCTTTAAGTTTAATTATTCGAGCTGAACTTAGTCAACCAGGAAGCCTTATTGGAAACGATCAAATTTACAATGTTGTAGTTACTGCTCACGCCTTCGTAATAATCTTTTTTATAGTTATACCTATTATAATTGGAGGATTTGGTAATTGACTTGTTCCCCTTATATTAGGAGCCCCAGATATAGCATTCCCACGAATAAACAATATAAGATTTTGACTTCTACCACCTTCACTTACACTTCTATTAACAAGAAGAATAGTAGAAAGCGGTGTAGGTACAGGATGAACTGTATATCCCCCTCTTGCTGCAGCAATTGCTCACGCTGGGGCTTCTGTAGATTTAGGAATTTTCTCCCTACATCTAGCAGGTGTTTCATCCATTTTAGGAGCCGTAAACTTTATAACAACAGTTATTAATATACGCTCTTATGGGATAACCATAGACCAAATACCTTTATTTGTTTGAGCAGTGTTTATTACCGCTATTTTACTCCTTTTATCCCTACCAGTTTTAGCAGGAGCTATTACTATGCTTTTAACAGATCGTAATCTAAATACTTCGTTTTTTGACCCAGCTGGAGGTGGAGACCCAATTCTTTATCAACACTTATTC-----------
>Seq72_[organism=Mictyris_brevidactylus]_[isolate=19_20]
TACTTTATATTTTATTTTCGGAGCTTGAGCTGGTATAGTAGGAACATCTCTAAGATTAATTATTCGAGCTGAACTAAGCCAGCCCGGTAACTTAATTGGAAATGATCAGATTTACAATGTTATTGTTACTGCCCACGCTTTTGTTATAATTTTTTTTATAGTTATACCCATCATAATTGGGGGGTTTGGTAATTGATTAGTTCCTTTAATGTTAGGTGCTCCTGATATAGCTTTCCCGCGTATAAACAATATAAGATTTTGACTTCTTCCGCCTTCCCTCTCCCTTCTTTTAACAAGTAGGATAGTAGAAAGAGGTGTTGGGACCGGGTGAACTGTTTACCCACCCTTAGCAGCCGCTATCGCTCATGCAGGAGCTTCTGTTGACCTAGGGATTTTCTCACTTCATTTAGCTGGGGTTTCTTCCATTCTAGGGGCTGTAAATTTTATAACTACTGTTATCAATATACGTTCCTACGGTATATCAATAGATCAAATACCTTTATTTGTCTGAGCTGTTTTTATTACTGCTATTCTTCTTCTTCTTTCCCTTCCTGTATTAGCTGGAGCTATTACTATACTTTTAACAGACCGTAATTTGAATACATCTTTTTTCGATCCTGCAGGGGGTGGTGACCCCGTTCTTTACCAACACTTATTT-----------
>Seq73_[organism=Mictyris_brevidactylus]_[isolate=20_20]
TACTTTATATTTTATTTTCGGAGCTTGAGCTGGTATAGTAGGAACATCTCTAAGATTAATTATTCGAGCTGAACTAAGCCAGCCCGGTAACTTAATTGGAAATGATCAGATTTACAATGTTATTGTTACTGCCCACGCTTTTGTTATAATTTTTTTTATAGTTATACCCATCATAATTGGGGGGTTTGGTAATTGATTAGTTCCTTTAATGTTAGGTGCTCCTGATATAGCTTTCCCGCGTATAAACAATATAAGATTTTGACTTCTTCCGCCTTCCCTCTCCCTTCTTTTAACAAGTAGGATAGTAGAAAGAGGTGTTGGGACCGGGTGAACTGTTTACCCACCCTTAGCAGCCGCTATCGCTCATGCAGGAGCTTCTGTCGACCTAGGGATTTTCTCACTTCATTTAGCTGGGGTTTCTTCCATTCTAGGGGCTGTAAATTTTATAACTACTGTTATCAATATACGTTCCTACGGTATATCAATAGACCAAATACCTTTATTTGTTTGAGCTGTTTTTATTACTGCTATTCTTCTTCTTCTTTCCCTTCCTGTGCTAGCTGGAGCTATTACTATACTTTTAACAGACCGTAATTTGAATACATCTTTTTTCGATCCTGCAGGAGGTGGTGACCCCGTTCTTTACCAACACTTATTT-----------
>Seq74_[organism=Myctiris_brevidactylus]_[isolate=HK15]
-----------------------------TGGGTATAGTAGGAACATCTCTAAGATTAATTATTCGAGCTGAACTAAGCCAGCCCGGTAACTTAATTGGAAATGATCAGATTTACAATGTTATTGTTACTGCCCACGCTTTTGTTATAATTTTTTTTATAGTTATACCCATCATAATTGGGGGGTTTGGTAATTGATTAGTTCCTTTAATGTTAGGTGCTCCTGATATAGCTTTCCCGCGTATAAACAACATAAGATTTTGACTTCTTCCGCCTTCCCTCTCCCTTCTTTTAACAAGTAGGATAGTAGAAAGAGGTGTTGGGACCGGGTGAACTGTTTACCCGCCCTTAGCAGCCGCTATCGCTCATGCAGGAGCTTCTGTTGACCTAGGGATTTTCTCACTTCATTTAGCTGGGGTTTCTTCCATTCTAGGGGCTGTAAATTTTATAACTACTGTTATCAATATACGTTCCTACGGTATATCAATAGATCAAATACCTTTATTTGTCTGAGCTGTTTTTATTACTGCTATTCTTCTTCTTCTTTCCCTTCCTGTATTAGCTGGAGCTATTACTATACTTTTAACAGACCGTAATTTGAATACATCTTTTTTCGATCCTGCAGGAGGTGGTGACCCCGTTCTT--------------------------
>Seq75_[organism=Nanosesarma_minutum]_[isolate=0011_47]
------------------------------------AGTTGGTACTTCATTAAGATTAATTATTCGAGCAGAGTTAAGTCAACCAGGAAGATTAATTGGAAATGATCAAATCTATAATGTAATTGTTACAGCCCATGCATTTGTAATAATTTTTTTTATAGTAATACCTATCATAATTGGAGGATTTGGTAATTGATTAGTTCCTTTAATATTAGGAGCGCCAGATATAGCATTCCCACGTATAAACAACATAAGATTTTGATTACTACCTCCATCTTTATCTTTACTTTTAACAAGAAGTATAGTTGAAAGAGGAGTTGGAACAGGATGAACCGTTTATCCTCCTTTAGCTGCTGCTATTGCTCACGCAGGAGCATCTGTTGATTTAGGTATTTTCTCTTTACATTTAGCGGGTGTTTCTTCTATTTTAGGAGCAGTTAATTTTATAACAACAGTAATCAATATACGGTCATATGGTATAACTATAGATCAAATACCTTTATTTGTTTGATCAGTATTTATTACAGCTATTTTACTACTTTTATCACTCCCAGTTTTAGCAGGAGCTATTACAATATTATTAACAGACCGAAATTTAAATACATCATTCTTTG-------------------------------------------------------
>Seq76_[organism=Nanosesarma_minutum]_[isolate=29_14]
TACTTTATATTTTATTTTCGGAGCTTGAGCCGGTATAGTTGGTACTTCATTAAGATTAATTATTCGAGCAGAGTTAAGTCAACCAGGAAGATTAATTGGAAATGATCAAATCTATAATGTAATTGTTACAGCCCATGCATTTGTAATAATTTTTTTTATAGTAATACCTATCATAATTGGAGGATTTGGTAATTGATTAGTTCCTTTAATATTAGGAGCGCCAGATATAGCATTCCCACGTATAAACAACATAAGATTTTGATTACTACCTCCATCTTTATCTTTACTTTTAACAAGAAGTATAGTTGAAAGAGGAGTTGGAACAGGATGAACCGTTTATCCTCCTTTAGCTGCTGCTATTGCTCACGCAGGAGCATCTGTTGATTTAGGTATTTTCTCTTTACATTTAGCGGGTGTTTCTTCTATTTTAGGAGCAGTTAATTTTATAACAACAGTAATCAATATACGGTCATATGGTATAACTATAGATCAAATACCTTTATTTGTTTGATCAGTATTTATTACAGCTATTTTACTACTTTTATCACTCCCAGTTTTAGCAGGAGCTATTACAATATTATTAACAGACCGAAATTTAAATACATCATTCTTTGATCCAGCTGGTGGAGGAGATCCTATTTTATATCAACATTTATTC-----------
>Seq77_[organism=Nanosesarma_minutum]_[isolate=30_14]
TACTTTATATTTTATTTTCGGAGCTTGAGCCGGTATAGTTGGTACTTCATTAAGATTAATTATTCGAGCAGAGTTAAGTCAACCAGGAAGATTAATTGGAAATGATCAAATCTATAATGTAATTGTTACAGCCCATGCATTTGTAATAATTTTTTTTATAGTAATACCTATCATAATTGGAGGATTTGGTAATTGATTAGTTCCTTTAATATTAGGAGCGCCAGATATAGCATTCCCACGTATAAACAACATAAGATTTTGATTACTACCTCCATCTTTATCTTTACTTTTAACAAGAAGTATAGTTGAAAGAGGAGTTGGAACAGGATGAACCGTTTATCCTCCTTTAGCTGCTGCTATTGCTCACGCAGGAGCATCTGTTGATTTAGGTATTTTCTCTTTACATTTAGCGGGTGTTTCTTCTATTTTAGGAGCAGTTAATTTTATAACAACAGTAATCAATATACGGTCATATGGTATAACTATAGATCAAATACCTTTATTTGTTTGATCAGTATTTATTACAGCTATTTTACTACTTTTATCACTCCCAGTTTTAGCAGGAGCTATTACAATATTATTAACAGACCGAAATTTAAATACATCATTCTTTGATCCAGCTGGTGGAGGAGATCCTATTTTATATCAACATTTATTC-----------
>Seq78_[organism=Nanosesarma_pontianacense]_[isolate=1_9E]
TACTTTATATTTTATTTTCGGAGCTTGAGCAGGTATAGTAGGTACATCATTAAGATTAATTATTCGAGCAGAATTAAGACAACCAGGAAGATTAATTGGAAATGATCAAATTTATAATGTAGTAGTCACAGCTCATGCATTTGTAATAATTTTTTTTATAGTTATACCTATTATAATTGGAGGATTCGGTAATTGATTAGTTCCTTTAATATTAGGAGCACCAGATATAGCATTCCCACGTATAAACAATATAAGATTTTGATTATTACCTCCATCTCTTTCATTATTATTAACAAGAAGCATAGTTGAAAGAGGAGTTGGAACAGGATGAACTGTTTATCCTCCTTTAGCTGCTGCTATCGCTCATGCAGGAGCATCTGTTGATTTAGGTATTTTTTCTTTACATTTAGCAGGTGTATCTTCTATTTTAGGAGCAGTTAATTTTATAACAACAGTAATTAATATACGATCTTATGGAATAACTATAGATCAAATACCTTTATTTGTATGATCAGTATTTATTACAGCTATTTTATTACTTTTATCACTACCAGTATTAGCAGGTGCTATTACTATATTATTAACAGACCGTAATTTAAATACATCATTTTTTGATCCAGCTGGTGGTGGAGACCCTGTTTTATATCAACATTTATTT-----------
>Seq79_[organism=Nanosesarma_pontianacense]_[isolate=5_50]
TACTTTATATTTTATTTTCGGAGCTTGAGCAGGTATAGTAGGTACATCATTAAGATTAATTATTCGAGCAGAATTAAGACAACCAGGGAGATTAATTGGAAATGATCAAATTTATAATGTAGTAGTCACAGCTCATGCATTCGTAATAATTTTTTTTATAGTTATACCTATTATAATTGGAGGATTCGGTAATTGATTAGTCCCTTTAATATTAGGAGCACCAGATATAGCATTCCCACGTATAAACAATATAAGATTTTGATTATTACCTCCATCTCTTTCATTGTTATTAACAAGAAGTATAGTTGAAAGAGGAGTTGGAACAGGATGAACTGTTTATCCTCCTTTAGCTGCTGCTATCGCTCATGCAGGAGCATCTGTTGATTTAGGTATTTTTTCTTTACATTTAGCAGGTGTATCTTCTATTTTAGGAGCAGTTAATTTTATAACAACAGTAATTAATATACGATCTTATGGAATAACTATAGATCAAATACCTTTATTTGTATGATCAGTATTTATTACAGCCATTTTATTACTTTTATCACTACCAGTATTAGCAGGTGCTATTACTATATTATTAACAGACCGTAATTTAAATACATCATTTTTTGATCCAGCTGGTGGTGGAGACCCTGTTTTATATCAACATTTATTT-----------
>Seq80_[organism=Neosarmatium_indicum]_[isolate=0011_28]
------------------------------GGGAATAGTTGGAACTTCATTAAGATTAATTATTCGAGCAGAATTAAGACAACCTGGAAGTTTAATTGGTAATGATCAAATTTATAACGTAGTTGTTACAGCTCATGCATTTGTAATAATTTTTTTTATAGTTATACCTATCATAATTGGAGGATTTGGTAACTGATTAGTCCCTTTAATGTTAGGAGCACCAGATATAGCATTTCCACGTATAAACAATATAAGATTTTGATTACTACCTCCCTCTTTATCTCTATTATTAACAAGAAGTATAGTTGAAAGAGGTGTTGGAACAGGATGAACTGTATATCCTCCTCTTGCTGCTGCTATCGCCCACGCAGGAGCTTCTGTAGATCTAGGAATTTTCTCACTTCATCTAGCTGGGGTTTCATCTATTTTAGGAGCAGTAAATTTTATAACAACAGTAATCAATATACGCTCTTATGGTATAACTATAGACCAAATACCTTTGTTTGTCTGATCAGTATTTATTACTGCCATTCTTCTACTTCTGTCACTTCCAGTTCTAGCAGGTGCTATTACTATACTTTTAACAGATCGTAACTTAAATACATCTTTTTTTGATCCCGCTGGAGGAGGAGATCCCGTTCTTTATCAACATTTATTT-----------
>Seq81_[organism=Neosarmatium_indicum]_[isolate=13_29]
------------------------------AGGAATAGTTGGAACTTCATTAAGATTAATTATTCGAGCAGAATTAAGACAACCTGGAAGTTTAATTGGTAATGATCAAATTTATAACGTAGTTGTTACAGCTCATGCATTTGTAATAATTTTTTTTATAGTTATACCTATCATAATTGGAGGATTTGGTAACTGATTAGTCCCTTTAATGTTAGGAGCACCAGATATAGCATTTCCACGTATAAACAATATAAGATTTTGATTACTACCTCCCTCTTTATCTCTATTATTAACAAGAAGTATAGTTGAAAGAGGTGTTGGAACAGGATGAACTGTATATCCTCCTCTTGCTGCTGCTATCGCCCACGCAGGAGCTTCTGTAGATCTAGGAATTTTCTCACTTCATCTAGCTGGGGTTTCATCTATTTTAGGAGCAGTAAATTTTATAACAACAGTAATCAATATACGCTCTTATGGTATAACTATAGACCAAATACCTTTGTTTGTCTGATCAGTATTTATTACTGCCATTCTTCTACTTCTGTCACTTCCAGTTCTAGCAGGTGCTATTACTATACTTTTAACAGATCGTAACTTAAATACATCTTTTTTTGATCCCGCTGGAGGAGGAGATCCCGTTCTTTATCAACATTTATTT-----------
>Seq82_[organism=Neosarmatium_indicum]_[isolate=0018_4A]
----------------------------------ATAGTTGGAACTTCATTAAGATTAATTATTCGAGCAGAATTAAGACAACCTGGAAGTTTAATTGGTAATGATCAAATTTATAACGTAGTTGTTACAGCTCATGCATTTGTAATAATTTTTTTTATAGTTATACCTATCATAATTGGAGGATTTGGTAACTGATTAGTCCCTTTAATGTTAGGAGCACCAGATATAGCATTTCCACGTATAAACAATATAAGATTTTGATTACTACCTCCCTCTTTATCTCTATTATTAACAAGAAGTATAGTTGAAAGAGGTGTTGGAACAGGATGAACTGTATATCCTCCTCTTGCTGCTGCTATCGCCCACGCAGGAGCTTCTGTAGATCTAGGAATTTTCTCACTTCATCTAGCTGGGGTTTCATCTATTTTAGGAGCAGTAAATTTTATAACAACAGTAATCAATATACGCTCTTATGGTATAACTATAGACCAAATACCTTTGTTTGTCTGATCAGTATTTATTACTGCCATTCTTCTACTTCTGTCACTTCCAGTTCTAGCAGGTGCTATTACTATACTTTTAACAGATCGTAACTTAAATACATCTTTTTTTGATCCCGCTGGAGGAGGAGATCCCGTTCTTTATCAACATTTATTT-----------
>Seq83_[organism=Neosarmatium_indicum]_[isolate=HK25]
------------------------------AGGAATAGTTGGAACTTCATTAAGATTAATTATTCGAGCAGAATTAAGACAACCTGGAAGTTTAATTGGTAATGATCAAATTTATAACGTAGTTGTTACAGCTCATGCATTTGTAATAATTTTTTTTATAGTTATACCTATCATAATTGGAGGATTTGGTAACTGATTAGTCCCTTTAATGTTAGGAGCACCAGATATAGCATTTCCACGTATAAACAATATAAGATTTTGATTACTACCTCCCTCTTTATCTCTATTATTAACAAGAAGTATAGTTGAAAGAGGTGTTGGAACAGGATGAACTGTATATCCTCCTCTTGCTGCTGCTATCGCCCACGCAGGAGCTTCTGTAGATCTAGGAATTTTCTCACTTCATCTAGCTGGGGTTTCATCTATTTTAGGAGCAGTAAATTTTATAACAACAGTAATCAATATACGCTCTTATGGTATAACTATAGACCAAATACCTTTGTTTGTCTGATCAGTATTTATTACTGCCATTCTTCTACTTCTGTCACTTCCAGTTCTAGCAGGTGCTATTACTATACTTTTAACAGATCGTAACTTAAATACATCTTTTTTTGATCCCGCTGGAGGAGGAGATCCCGTTCTTTATCAACATTTATTT-----------
>Seq84_[organism=Neosarmatium_indicum]_[isolate=HK32]
------------------------------AGGAATAGTTGGAACTTCATTAAGATTAATTATTCGAGCAGAATTAAGACAACCTGGAAGTTTAATTGGTAATGATCAAATTTATAACGTAGTTGTTACAGCTCATGCATTTGTAATAATTTTTTTTATAGTTATACCTATCATAATTGGAGGATTTGGTAACTGATTAGTCCCTTTAATGTTAGGAGCACCAGATATAGCATTTCCACGTATAAACAATATAAGATTTTGATTACTACCTCCCTCTTTATCTCTATTATTAACAAGAAGTATAGTTGAAAGAGGTGTTGGAACAGGATGAACTGTATATCCTCCTCTTGCTGCTGCTATCGCCCACGCAGGAGCTTCTGTAGATCTAGGAATTTTCTCACTTCATCTAGCTGGGGTTTCATCTATTTTAGGAGCAGTAAATTTTATAACAACAGTAATCAATATACGCTCTTATGGTATAACTATAGACCAAATACCTTTGTTTGTCTGATCAGTATTTATTACTGCCATTCTTCTACTTCTGTCACTTCCAGTTCTAGCAGGTGCTATTACTATACTTTTAACAGATCGTAACTTAAATACATCTTTTTTTGATCCCGCTGGAGGAGGAGATCCCGTTCTTTATCAACATTTATTT-----------
>Seq85_[organism=Ocypode_ceratophthalmus]_[isolate=9_26]
TACACTATATTTTATCTTCGGAGCTTGAGCAGGTATAGTAGGTACCTCTTTAAGATTAATTATTCGAGCAGAATTAAGACAACCTGGAAGATTAATTGGCAACGATCAAATCTATAATGTGGTAGTAACAGCTCACGCCTTTGTTATAATTTTCTTCATAGTTATACCCATTATAATTGGTGGGTTTGGAAACTGACTAGTCCCACTTATACTTGGAGCACCTGACATAGCTTTTCCCCGTATAAATAATATAAGATTTTGACTTCTTCCCCCGTCACTTTCTCTTCTCTTAACCAGAAGTATAGTAGAAAGAGGTGTGGGTACTGGATGAACAGTTTATCCTCCTCTAGCAGCCGCTATTGCCCACGCTGGTGCATCAGTAGATTTAGGAATTTTTTCTCTTCATCTAGCTGGAGTATCATCCATTTTAGGTGCTGTAAATTTTATAACTACAGTTATTAATATACGATCCTTTGGTATAACAATAGACCAAATACCTTTATTTGTTTGAGCCGTATTTATTACAGCCATCCTCCTCCTTTTATCCCTACCAGTTTTAGCAGGAGCTATTACTATATTACTGACCGACCGAAACCTAAATACATCTTTCTTCGACCCAGCTGGAGGAGGCGATCCAGTTCTTTATCAACATTTATTC-----------
>Seq86_[organism=Ocypode_ceratophthalmus]_[isolate=HK11]
-------------------------------GGTATAGTAGGTACCTCTTTAAGATTAATTATTCGAGCAGAATTAAGACAACCTGGAAGATTAATTGGCAACGATCAAATCTATAATGTGGTAGTAACAGCTCACGCCTTTGTTATAATTTTCTTCATAGTTATACCCATTATAATTGGTGGGTTTGGAAACTGACTAGTCCCACTTATACTTGGAGCACCTGACATAGCTTTTCCCCGTATAAATAATATAAGATTTTGACTTCTTCCACCGTCACTTTCTCTTCTCTTAACCAGAAGTATAGTAGAAAGAGGTGTGGGTACTGGATGAACAGTTTATCCTCCTCTAGCAGCCGCTATTGCCCACGCTGGTGCATCAGTAGATTTAGGAATTTTTTCTCTTCATCTAGCTGGAGTATCATCCATTTTAGGTGCTGTAAATTTTATAACTACAGTTATTAATATACGATCCTTTGGTATAACAATAGACCAAATACCTTTATTTGTTTGAGCCGTATTTATTACAGCCATCCTCCTCCTTTTATCCCTACCAGTTTTAGCAGGAGCTATTACTATATTACTGACCGACCGGAACCTAAATACATCTTTCTTCGACCCAGCTGGAGGAGGCGATCCAGTTCTTTATCAACATTTATTC-----------
>Seq87_[organism=Ocypode_sinensis]_[isolate=25_19]
AACATTATATTTTATTTTCGGAGCTTGAGCAGGAATAGTAGGTACTTCACTAAGATTAATTATTCGAGCAGAATTAAGACAACCTGGAAGATTAATTGGCAATGACCAAATTTATAATGTCGTAGTTACAGCCCACGCCTTTGTTATAATTTTCTTTATAGTAATACCTATTATAATTGGAGGTTTCGGAAATTGACTCGTTCCCCTTATACTAGGAGCACCGGATATAGCTTTTCCACGTATAAACAATATAAGATTTTGGTTACTCCCCCCTTCCTTATCCCTACTTCTTACTAGAAGTATAGTAGAAAGAGGTGTAGGTACTGGATGAACAGTTTATCCTCCCCTAGCAGCCGCTATTGCCCATGCAGGAGCATCAGTTGATTTGGGAATCTTTTCCCTTCACTTAGCCGGAGTATCATCCATCTTAGGTGCCGTTAATTTTATAACTACAGTTATTAATATACGATCCTTTGGAATAACAATAGATCAAATACCCCTATTTGTTTGAGCCGTCTTTATTACTGCTATTCTCCTTCTCCTTTCTCTGCCAGTTTTAGCAGGAGCAATTACTATACTTCTTACTGACCGTAATCTTAATACATCATTCTTTGACCCTGCTGGAGGTGGTGATCCAGTTCTTTACCAACACTTATTT-----------
>Seq88_[organism=Orisarma_dehaani]_[isolate=0002_06]
-----------------------------------------------------------------------------------------------------------------------------------CTCACGCATTTGTAATAATTTTTTTTATAGTTATACCTATTATAATTGGAGGATTTGGTAATTGATTAGTTCCTTTAATATTAGGGGCCCCAGATATAGCATTTCCGCGTATAAACAATATAAGATTTTGATTATTACCCCCTTCTTTATCACTTTTATTAACAAGAAGTATAGTTGAAAGAGGTGTGGGAACAGGATGAACTGTATACCCTCCTTTAGCTGCTGCTATTGCCCATGCAGGAGCTTCTGTAGATTTAGGAATTTTTTCTTTACATTTAGCTGGTGTTTCATCTATTTTAGGAGCAGTAAATTTTATAACTACAGTAATTAATATACGATCTTATGGTATAACTATAGACCAAATACCATTATTTGTATGATCAGTATTTATTACCGCTATTTTATTACTTCTATCCCTTCCAGTTTTAGCAGGTGCTATTACAATATTATTAACAGATCGTAATTTAAATACCTCATTTTTTGACCCAGCAGGCGGAGGTGATCCTGTATTATATCAACATTTATTC-----------
>Seq89_[organism=Orisarma_dehaani]_[isolate=001_06]
---------------------------AGCAGGAATAGTTGGTACATCATTAAGGTTAATTATTCGAGCAGAGTTAAGTCAACCAGGAAGCCTAATTGGTAATGATCAAATCTATAATGTAGTTGTAACAGCTCACGCATTTGTAATAATTTTTTTTATAGTTATACCTATTATAATTGGAGGATTTGGTAATTGATTAGTTCCTTTAATATTAGGGGCCCCAGATATAGCATTTCCGCGTATAAACAATATAAGATTTTGATTATTACCCCCTTCTTTATCACTTTTATTAACAAGAAGTATAGTTGAAAGAGGTGTGGGAACAGGATGAACTGTATACCCTCCTTTAGCAGCTGCTATTGCCCATGCAGGAGCTTCTGTAGATTTAGGAATTTTTTCTTTACATTTAGCTGGTGTTTCATCTATTTTAGGAGCAGTAAATTTTATAACTACAGTAATTAATATACGATCTTATGGTATAACTATAGACCAAATACCATTATTTGTATGATCAGTATTTATTACCGCTATTTTATTACTTCTATCCCTACCAGTTTTAGCAGGTGCTATTACAATATTATTAACAGATCGTAATTTAAATACCTCATTTTTTGACCCAGCAGGCGGGGGTGATCCTGTATTATATCAACATTTATC------------
>Seq90_[organism=Orisarma_dehaani]_[isolate=003_06]
------------------CGGAGCTTGAGCAGGAATAGTTGGTACATCATTAAGGTTAATTATTCGAGCAGAGTTAAGTCAACCAGGAAGCCTAATTGGTAATGATCAAATCTATAATGTAGTTGTAACAGCTCACGCATTTGTAATAATTTTTTTTATAGTTATACCTATTATAATTGGAGGATTTGGTAATTGATTAGTTCCTTTAATATTAGGGGCCCCAGATATAGCATTTCCGCGTATAAACAATATAAGATTTTGATTATTACCCCCTTCTTTATCACTTTTATTAACAAGAAGTATAGTTGAAAGAGGTGTGGGAACAGGATGAACTGTATACCCTCCTTTAGCAGCTGCTATTGCCCATGCAGGAGCTTCTGTAGATTTAGGAATTTTTTCTTTACATTTAGCTGGTGTTTCATCTATTTTAGGAGCAGTAAATTTTATAACTACAGTAATTAATATACGATCTTATGGTATAACTATAGACCAAATACCATTATTTGTATGATCAGTATTTATTACCGCTATTTTATTACTTCTATCCCTACCAGTTTTAGCAGGTGCTATTACAATATTATTAACAGATCGTAATTTAAATACCTCATTTT----------------------------------------------------------
>Seq91_[organism=Orisarma_dehaani]_[isolate=22_40]
TACTTTATATTTTGTTTTCGGAGCTTGAGCAGGAATAGTTGGTACATCATTAAGGTTAATTATTCGAGCAGAGTTAAGTCAACCAGGAAGCTTAATTGGTAATGATCAAATCTATAATGTAGTTGTAACAGCTCACGCATTTGTAATAATTTTTTTTATAGTTATACCTATTATAATTGGAGGATTTGGTAATTGATTAGTTCCTTTAATATTAGGAGCCCCAGATATAGCATTTCCACGTATAAACAATATAAGATTTTGATTATTACCCCCTTCTTTATCACTTTTATTAACAAGAAGTATAGTTGAAAGAGGTGTGGGAACAGGATGAACTGTATACCCTCCTTTAGCAGCTGCTATTGCCCATGCAGGAGCTTCTGTAGATTTAGGAATTTTTTCTTTACATTTAGCTGGTGTTTCATCTATTTTAGGAGCAGTAAATTTTATAACTACAGTAATTAATATACGATCTTATGGTATAACTATAGACCAAATACCATTATTTGTATGATCAGTATTTATTACAGCTATTTTATTACTTCTATCCCTCCCAGTTTTAGCAGGTGCTATTACAATATTATTAACAGATCGTAATTTAAATACCTCATTTTTTGACCCAGCAGGCGGGGGTGATCCTGTATTATATCAACATTTATTC-----------
>Seq92_[organism=Orisarma_intermedium]_[isolate=0001_4d]
TACTTTATATTTTGTTTTTGGAGCTTGAGCAGGAATAGTTGGTACATCATTAAGATTAATTATTCGAGCAGAATTAAGTCAACCAGGAAGTTTAATTGGTAATGATCAAATTTACAATGTAGTTGTAACAGCCCACGCATTTGTAATAATTTTTTTTATAGTTATACCTATTATAATTGGGGGATTTGGTAATTGATTAGTTCCTCTAATATTAGGAGCCCCAGATATAGCATTTCCACGTATAAATAATATAAGATTTTGATTATTACCTCCTTCCTTGTCATTACTATTAACAAGAAGTATAGTTGAAAGAGGTGTAGGAACAGGATGAACTGTATATCCTCCATTAGCAGCTGCTATTGCTCATGCAGGAGCTTCTGTAGATTTAGGAATTTTTTCTTTACACTTAGCTGGTGTCTCATCTATTTTAGGAGCAGTAAATTTCATAACTACAGTAATTAATATACGATCCTATGGTATAACTATAGATCAAATACCATTATTTGTATGATCAGTATTTATTACTGCTATTTTATTACTTTTATCTCTTCCAGTTTTAGCAGGTGCTATTACAATATTATTAACAGATCGTAATTTAAATACATCATTCTTTGATCCAGCAGGAGGAGGTGATCCTGTTCTATATAAACATTTATTC-----------
>Seq93_[organism=Orisarma_intermedium]_[isolate=2_1B]
TACTTTATATTTTGTTTTTGGAGCTTGAGCAGGAATAGTTGGTACATCATTAAGATTAATTATTCGAGCAGAATTAAGTCAACCAGGAAGTTTAATTGGTAATGATCAAATTTACAATGTAGTTGTAACAGCCCACGCATTTGTAATAATTTTTTTTATAGTTATACCTATTATAATTGGGGGATTTGGTAATTGATTAGTTCCTCTAATATTAGGAGCCCCAGATATAGCATTTCCACGTATAAATAATATAAGATTTTGATTATTACCTCCTTCCTTGTCATTACTATTAACAAGAAGTATAGTTGAAAGAGGTGTAGGAACAGGATGAACTGTATATCCTCCATTAGCAGCTGCTATTGCTCATGCAGGAGCTTCTGTAGATTTAGGAATTTTTTCTTTACACTTAGCTGGTGTCTCATCTATTTTAGGAGCAGTAAATTTTATAACTACAGTAATTAATATACGATCCTATGGTATAACTATAGATCAAATACCATTATTTGTATGATCAGTATTTATTACTGCTATTTTATTACTTTTATCTCTTCCAGTTTTAGCAGGTGCTATTACAATATTATTAACAGATCGTAATTTAAATACATCATTCTTTGATCCAGCAGGAGGGGGTGATCCTGTTCTATATCAACATTTATTC-----------
>Seq94_[organism=Orisarma_intermedium]_[isolate=20_29F]
TACTTTATATTTTGTTTTTGGAGCTTGAGCAGGAATAGTTGGTACATCATTAAGATTAATTATTCGAGCAGAATTAAGTCAACCAGGAAGTTTAATTGGTAATGATCAAATTTACAATGTAGTTGTAACAGCCCACGCATTTGTAATAATTTTTTTTATAGTTATACCTATTATAATTGGAGGATTTGGTAATTGATTAGTTCCTCTAATATTAGGAGCCCCAGATATAGCATTTCCACGTATAAATAATATAAGATTTTGATTATTACCTCCTTCCTTGTCATTACTATTAACAAGAAGTATAGTTGAAAGAGGTGTAGGAACAGGATGAACTGTATATCCTCCATTAGCAGCTGCTATTGCTCATGCAGGAGCTTCTGTAGATTTAGGAATTTTTTCTTTACACTTAGCTGGTGTCTCATCTATTTTAGGAGCAGTAAATTTCATAACTACAGTAATTAATATACGATCCTATGGTATAACTATAGATCAAATACCATTATTTGTATGATCAGTATTTATTACTGCTATTTTATTACTTTTATCTCTTCCAGTTTTAGCAGGTGCTATTACAATATTATTAACAGATCGTAATTTAAATACATCATTCTTTGATCCAGCAGGAGGAGGTGATCCTGTTCTATATCAACATTTATT------------
>Seq95_[organism=Orisarma_neglectum]_[isolate=0004_6]
-----------------------------CAGGAATAGTTGGTACATCATTAAGGTTAATTATTCGAGCAGAGTTAAGTCAACCAGGAAGCCTAATTGGTAATGATCAAATCTATAATGTAGTTGTAACAGCTCACGCATTTGTAATAATTTTTTTTATAGTTATACCTATTATAATTGGAGGATTTGGTAATTGATTAGTTCCTTTAATATTAGGGGCCCCAGATATAGCATTTCCGCGTATAAACAATATAAGATTTTGATTATTACCCCCTTCTTTATCACTTTTATTAACAAGAAGTATAGTTGAAAGAGGTGTGGGAACAGGATGAACTGTATACCCTCCTTTAGCAGCTGCTATTGCCCATGCGGGAGCTTCTGTAGATTTAGGAATTTTTTCTTTACATTTAGCTGGTGTTTCATCTATTTTAGGAGCAGTAAATTTTATAACTACAGTAATTAATATACGATCTTATGGTATAACTATAGACCAAATACCATTATTTGTATGATCAGTATTTATTACCGCTATTTTATTACTTCTATCCCTACCAGTTTTAGCAGGTGCTATTACAATATTATTAACAGATCGTAATTTAAATACCTCATTTTTTGACCCAGCAGGTGGGGGTGATCCTGTATTATATCAACATTTATTC-----------
>Seq96_[organism=Orisarma_patshuni]_[isolate=8_29]
TACTTTATATTTTGTTTTTGGAGCTTGAGCAGGAATAGTTGGTACATCATTAAGATTAATTATTCGAGCAGAATTAAGTCAACCGGGAAGTTTAATTGGTAATGATCAAATTTACAATGTAGTTGTAACAGCACACGCATTTGTAATAATTTTTTTTATAGTTATACCTATTATAATTGGAGGATTTGGTAATTGATTAGTTCCTCTAATATTAGGAGCCCCAGATATAGCATTTCCACGTATAAATAATATAAGATTTTGATTATTACCCCCTTCTTTATCATTATTATTAACAAGAAGTATAGTTGAAAGAGGTGTAGGAACAGGATGAACTGTTTATCCTCCTTTAGCAGCTGCTATTGCTCATGCAGGAGCTTCTGTAGATTTAGGAATTTTCTCTTTACATTTAGCTGGTGTTTCATCTATTTTAGGAGCAGTAAATTTTATAACTACAGTAATTAATATACGATCTTACGGTATAACTATAGATCAAATACCATTATTTGTATGATCAGTATTCATTACTGCTATTTTATTGCTTTTATCTCTCCCAGTTTTAGCAGGTGCTATTACAATACTATTAACAGATCGTAATTTAAATACATCATTCTTTGACCCAGCAGGAGGAGGTGATCCTGTCTTATACCAACATTTATTC-----------
>Seq97_[organism=Orisarma_patshuni]_[isolate=13_19]
-----------------------CTTGAGCAGGAATAGTTGGTACATCATTAAGATTAATTATTCGAGCAGAATTAAGTCAACCGGGAAGTTTAATTGGTAATGATCAAATTTACAATGTAGTTGTAACAGCACACGCATTTGTAATAATTTTTTTTATAGTTATACCTATTATAATTGGAGGATTTGGTAATTGATTAGTTCCTCTAATATTAGGAGCCCCAGATATAGCATTTCCACGTATAAATAATATAAGATTTTGATTATTACCCCCTTCTTTATCATTATTATTAACAAGAAGTATAGTTGAAAGAGGTGTAGGAACAGGATGAACTGTTTATCCTCCTTTAGCAGCTGCTATTGCTCATGCAGGAGCTTCTGTAGATTTAGGAATTTTCTCTTTACATTTAGCTGGTGTTTCATCTATTTTAGGAGCAGTAAATTTTATAACTACAGTAATTAATATACGATCTTATGGTATAACTATAGATCAAATACCATTATTTGTATGATCAGTATTCATTACTGCTATTTTATTGCTTTTATCTCTCCCAGTTTTAGCAGGTGCTATTACAATACTATTAACAGATCGTAATTTAAATACATCATTCTTTGACCCAGCAGGAGGAGGTGATCCTGTCTTATACCAACATTTATTC-----------
>Seq98_[organism=Paraleptuca_splendida]_[isolate=1_4C]
---------------------------------------------------------------------------------------AAGACTTATTGGAAACGACCAAATTTATAATGTGGTAGTAACAGCCCACGCTTTCGTAATAATTTTCTTTATAGTTATACCAATTATAATTGGCGGATTCGGAAATTGACTAGTTCCACTTATACTAGGAGCACCTGATATAGCCTTCCCACGTATAAATAACATAAGATTTTGACTTCTCCCACCATCACTTTCCCTCTTACTTACTAGAAGTATAGTAGAAAGAGGTGTTGGTACAGGATGAACAGTCTACCCCCCTCTAGCCGCTGCTATTGCCCATGCAGGAGCATCAGTAGACCTGGGAATCTTTTCGTTACACCTAGCAGGTGTCTCATCAATCCTAGGAGCAGTAAATTTCATAACAACAGTAATTAATATACGATCTTATGGTATAACGATAGACCAAATACCCCTATTTGTATGAGCAGTATTTATTACCGCTATCCTTCTTTTATTATCCCTTCCAGTGCTAGCCGGTGCCATTACAATACTACTTACTGATCGTAACTTAAACACCTCTTTCTTTGATCCAGCAGGAGGAGGGGACCCTGTCCTTTATCAACATTTATTT-----------
>Seq99_[organism=Paraleptuca_splendida]_[isolate=12_38B]
TACATTATATTTTATCTTTGGAGCTTGAGCTGGAATAGTAGGCACATCATTAAGACTAATTATTCGAGCAGAACTTAGTCAACCAGGAAGACTTATTGGAAACGACCAAATTTATAATGTGGTAGTAACAGCCCACGCTTTCGTAATAATTTTCTTTATAGTTATACCAATTATAATTGGCGGATTCGGAAATTGACTAGTTCCACTTATACTAGGAGCACCTGATATAGCCTTCCCACGTATAAATAACATAAGATTTTGACTTCTTCCACCATCACTTTCCCTCTTACTTACTAGAAGTATAGTAGAAAGAGGTGTTGGTACAGGATGAACAGTCTACCCTCCTCTAGCCGCTGCTATTGCCCATGCAGGGGCATCAGTAGACCTAGGAATTTTTTCGTTACACCTAGCAGGTGTCTCATCAATCCTAGGAGCAGTAAATTTCATAACAACAGTAATTAATATACGATCTTATGGTATAACAATAGACCAAATACCCCTATTTGTATGAGCAGTATTTATTACCGCTATCCTTCTTTTATTATCCCTTCCAGTGCTAGCCGGTGCCATTACAATACTACTTACTGATCGTAACTTAAACACCTCTTTCTTTGATCCAGCAGGAGGAGGGGACCCTGTCCTTTATCAACATCTATTT-----------
>Seq100_[organism=Parasesarma_affine]_[isolate=003_2]
---------------------------AGCAGGTATAGTTGGTACATCATTAAGATTAATTATTCGAGCAGAATTAAGTCAACCAGGGAGCTTAATTGGTAACGATCAAATTTATAATGTAGTAGTAACAGCTCATGCATTTGTAATAATTTTCTTTATAGTAATACCTATTATAATTGGAGGATTTGGTAACTGACTAGTTCCTTTAATGCTAGGTGCACCTGATATAGCATTCCCACGTATAAATAATATAAGATTTTGATTATTACCTCCATCTTTATCCCTATTATTAACAAGGAGAATAGTTGAAAGAGGTGTTGGAACAGGATGAACTGTTTATCCTCCTTTAGCCGCTGCCATTGCTCATGCAGGTGCTTCAGTTGATTTAGGTATTTTTTCTCTACACCTGGCTGGGGTTTCATCTATTTTAGGAGCAGTTAACTTTATAACAACAGTTATTAACATACGTTCATATGGTATAACTATAGATCAAATACCTTTGTTTGTCTGATCAGTTTTTATTACCGCCATTCTACTATTATTGTCACTCCCAGTATTAGCAGGGGCTATTACTATACTTTTAACAGATCGTAATCTAAATACATCCTTCTTTGATCCTGCTGGTGGAGGA--------------------------------------
>Seq101_[organism=Parasesarma_affine]_[isolate=4_6T]
TACTTTATATTTTATTTTCGGAGCTTGAGCAGGTATAGTTGGTACATCATTAAGATTAATTATTCGAGCAGAATTAAGTCAACCAGGGAGCTTAATTGGTAACGATCAAATTTATAATGTAGTAGTAACAGCTCATGCATTTGTAATAATTTTCTTTATAGTAATACCTATTATAATTGGAGGATTTGGTAACTGACTAGTTCCTTTAATGCTAGGTGCACCTGATATAGCATTCCCACGTATAAATAATATAAGATTTTGATTATTACCTCCATCTTTATCCCTATTATTAACAAGGAGAATAGTTGAAAGAGGTGTTGGAACAGGATGAACTGTTTATCCTCCTTTAGCCGCTGCCATTGCTCATGCAGGTGCTTCAGTTGATTTAGGTATTTTTTCTCTACACCTGGCTGGGGTTTCATCTATTTTAGGAGCAGTTAACTTTATAACAACAGTTATTAACATACGTTCATATGGTATAACTATAGATCAAATACCTTTGTTTGTCTGATCAGTTTTTATTACCGCCATTCTACTATTATTGTCACTCCCAGTATTAGCAGGGGCTATTACTATACTCTTAACAGATCGTAATCTAAATACATCCTTCTTTGATCCTGCTGGTGGAGGAGATCCTGTTTTATACCAACATTTATTT-----------
>Seq102_[organism=Parasesarma_affine]_[isolate=006_11B]
---------------------------AGCAGGTATAGTTGGTACATCATTAAGATTAATTATTCGAGCAGAATTAAGTCAACCAGGGAGCTTAATTGGTAACGATCAAATTTATAATGTAGTAGTAACAGCTCATGCATTTGTAATAATTTTCTTTATAGTAATACCTATTATAATTGGAGGATTTGGTAACTGACTAGTTCCTTTAATGCTAGGTGCACCTGATATAGCATTCCCACGTATAAATAATATAAGATTTTGATTATTACCTCCATCTTTATCCCTATTATTAACAAGGAGAATAGTTGAAAGAGGTGTTGGAACAGGATGAACTGTTTATCCTCCTTTAGCCGCTGCCATTGCTCATGCAGGTGCTTCAGTTGATTTAGGTATTTTTTCTCTACACCTGGCTGGGGTTTCATCTATTTTAGGAGCAGTTAACTTTATAACAACAGTTATTAACATACGTTCATATGGTATAACTATAGATCAAATACCTTTGTTTGTCTGATCAGTTTTTATTACCGCCATTCTACTATTATTGTCACTCCCAGTATTAGCAGGGGCTATTACTATACTTTTAACAGATCGTAATCTAAATACATCCTTCTTTGATCCTGCTGGTGGAGGA--------------------------------------
>Seq103_[organism=Parasesarma_bidens]_[isolate=3_4D]
TACTCTATATTTTATTTTCGGAGCATGAGCAGGTATAGTTGGTACATCATTAAGATTAATTATTCGAGCAGAATTAAGTCAACCTGGAAGTTTAATTGGTAATGATCAGATTTACAATGTAGTAGTAACAGCTCACGCATTTGTAATAATTTTTTTTATAGTGATGCCTATTATAATTGGAGGATTTGGTAATTGGTTAGTTCCTTTAATATTAGGTGCACCTGATATAGCATTTCCACGTATAAACAATATAAGATTTTGATTATTACCTCCATCTTTATCCCTATTATTAACAAGGAGTATAGTTGAAAGAGGTGTAGGAACAGGATGAACTGTTTATCCTCCTTTAGCTGCCGCTATTGCCCATGCGGGTGCTTCAGTTGATCTAGGTATTTTTTCTCTCCATTTAGCTGGTGTTTCCTCTATTTTAGGAGCTGTTAATTTTATAACAACAGTTATTAATATACGTTCATATGGAATAACTATAGACCAAATACCTTTATTTGTTTGATCGGTATTTATTACAGCTATTTTACTATTACTATCACTTCCAGTATTAGCAGGTGCTATTACTATACTTTTGACAGATCGAAATTTGAATACATCATTCTTTGATCCTGCTGGAGGAGGAGATCCTGTCTTATACCAACACTTATTT-----------
>Seq104_[organism=Parasesarma_bidens]_[isolate=8_14T]
TACTCTATATTTTATTTTCGGAGCATGAGCAGGTATAGTTGGTACATCACTAAGATTAATTATTCGAGCAGAATTAAGTCAACCTGGAAGTTTAATTGGTAATGATCAGATTTACAATGTAGTAGTAACAGCTCACGCATTTGTAATAATTTTCTTTATAGTGATGCCTATTATAATTGGAGGATTTGGTAATTGGTTAGTTCCTTTAATATTAGGTGCACCTGATATAGCATTTCCACGTATAAACAATATAAGATTTTGATTATTACCTCCATCTTTATCCCTATTATTAACAAGGAGTATAGTTGAAAGAGGTGTAGGAACAGGATGAACTGTTTATCCTCCTTTAGCTGCCGCTATTGCCCATGCGGGTGCTTCAGTTGATCTAGGTATTTTTTCTCTCCATTTAGCTGGTGTTTCCTCTATTTTAGGAGCTGTTAATTTTATAACAACAGTTATTAATATACGTTCATATGGAATAACTATAGACCAAATACCTTTATTTGTTTGATCGGTATTTATTACAGCTATTTTACTATTACTATCACTTCCAGTATTAGCAGGTGCTATTACTATACTTTTGACAGATCGAAATTTGAATACATCATTCTTTGATCCTGCTGGAGGAGGAGATCCTGTCTTATACCAACACTTATTT-----------
>Seq105_[organism=Parasesarma_bidens]_[isolate=12_11A]
TACTCTATATTTTATTTTCGGAGCATGAGCAGGTATAGTTGGTACATCATTAAGATTAATTATTCGAGCAGAATTAAGTCAACCTGGAAGTTTAATTGGTAATGATCAGATTTACAATGTAGTAGTAACAGCTCACGCATTTGTAATAATTTTTTTTATAGTGATGCCTATTATAATTGGAGGATTTGGTAATTGGTTAGTTCCTTTAATATTAGGTGCACCTGATATAGCATTTCCACGTATAAACAATATAAGATTTTGATTATTACCTCCATCTTTATCCCTATTATTAACAAGGAGTATAGTTGAAAGAGGTGTAGGAACAGGATGAACTGTTTATCCTCCTTTAGCTGCCGCTATTGCCCATGCGGGTGCTTCAGTTGATCTAGGTATTTTTTCTCTCCATTTAGCTGGTGTTTCCTCTATTTTAGGAGCTGTTAATTTTATAACAACAGTTATTAATATACGTTCATATGGAATAACTATAGACCAAATACCTTTATTTGTTTGATCGGTATTTATTACAGCTATTTTACTATTACTATCACTTCCAGTATTAGCAGGTGCTATTACTATACTTTTGACAGATCGAAATTTGAATACATCATTCTTTGATCCTGCTGGAGGAGGAGATCCTGTCTTATACCAACACTTATTT-----------
>Seq106_[organism=Parasesarma_bidens]_[isolate=0029_4A]
------------------------------------AGTTGGTACATCATTAAGATTAATTATTCGAGCAGAATTAAGTCAACCTGGAAGTTTAATTGGTAATGATCAGATTTACAATGTAGTAGTAACAGCTCACGCATTTGTAATAATTTTTTTTATAGTGATGCCTATTATAATTGGAGGATTTGGTAATTGGTTAGTTCCTTTAATATTAGGTGCACCTGATATAGCATTTCCACGTATAAACAATATAAGATTTTGATTATTACCTCCATCTTTATCCCTATTATTAACAAGGAGTATAGTTGAAAGAGGTGTAGGAACAGGATGAACTGTTTATCCTCCTTTAGCTGCCGCTATTGCCCATGCGGGTGCTTCAGTTGATCTAGGTATTTTTTCTCTCCATTTAGCTGGTGTTTCCTCTATTTTAGGAGCTGTTAATTTTATAACAACAGTTATTAATATACGTTCATATGGAATAACTATAGACCAAATACCTTTATTTGTTTGATCGGTATTTATTACAGCTATTTTACTATTACTATCACTTCCAGTATTAGCAGGTGCTATTACTATACTTTTGACAGATCGAAATTTGAATACATCATTCTTTGATCCTGCTGGAGGAGGGGATCC---------------------------------
>Seq107_[organism=Parasesarma_bidens]_[isolate=004_17A]
-----------------------------------------------------GGTTAATTATTCGAGCAGAATTAAGTCAACCTGGAAGTTTAATTGGTAATGATCAGATTTACAATGTAGTAGTAACAGCTCACGCATTTGTAATAATTTTTTTTATAGTGATGCCTATTATAATTGGAGGATTTGGTAATTGGTTAGTTCCTTTAATATTAGGTGCACCTGATATAGCATTTCCACGTATAAACAATATAAGATTTTGATTATTACCTCCATCTTTATCCCTATTATTAACAAGGAGTATAGTTGAAAGAGGTGTAGGAACAGGATGAACTGTTTATCCTCCTTTAGCTGCCGCTATTGCCCATGCGGGTGCTTCAGTTGATCTAGGTATTTTTTCTCTCCATTTAGCTGGTGTTTCCTCTATTTTAGGAGCTGTTAATTTTATAACAACAGTTATTAATATACGTTCATATGGAATAACTATAGACCAAATACCTTTATTTGTTTGATCTGTATTTATTACAGCTATTTTACTATTACTATCACTTCCAGTATTAGCAGGTGCTATTACTATACTTTTGACAGATCGAAATTTGAATACATCATTCTTTGATCCTGCTGGAGGAGGAGATCCTGTCTTATACCAACACTTATTT-----------
>Seq108_[organism=Parasesarma_pictum]_[isolate=5_45A]
TACTTTATATTTTATTTTCGGAGCTTGAGCAGGTATAGTTGGTACATCATTGAGATTAATTATTCGAGCAGAATTAAGGCAACCAGGAAGCCTAATTGGTAATGATCAAATTTATAATGTTGTAGTAACAGCTCATGCATTTGTAATAATTTTTTTCATGGTTATGCCAATTATAATTGGAGGATTTGGAAATTGACTAGTTCCCTTAATATTAGGAGCACCAGATATAGCATTTCCACGTATAAACAATATAAGATTTTGATTATTACCTCCATCTTTGTCTTTGCTGTTAACAAGAAGTATAGTTGAAAGAGGTGTAGGAACAGGATGAACTGTTTATCCTCCTTTAGCTGCTGCTATTGCTCATGCAGGTGCTTCCGTTGACTTAGGTATTTTTTCTCTTCATTTGGCAGGTGTTTCATCTATTCTAGGAGCAGTAAATTTTATAACAACAGTGATTAATATACGATCTTATGGTATAACTATAGACCAAATACCTTTATTTGTATGATCAGTATTTATTACAGCAATTTTATTATTACTATCACTTCCTGTTCTAGCAGGTGCTATTACTATACTATTAACTGATCGTAATTTAAATACATCCTTTTTTGACCCTGCGGGTGGAGGAGATCCTGTTTTGTATCAACATTTATTT-----------
>Seq109_[organism=Parasesarma_pictum]_[isolate=08_3B]
TACTTTATATTTTATTTTCGGAGCTTGAGCAGGTATAGTTGGTACATCATTGAGATTAATTATTCGAGCAGAATTAAGGCAACCAGGAAGCTTAATTGGTAATGATCAAATTTATAATGTTGTAGTAACAGCTCATGCATTTGTAATAATTTTTTTCATGGTTATGCCAATTATAATTGGAGGATTTGGAAATTGACTAGTTCCCTTAATATTAGGAGCACCAGATATAGCATTTCCACGTATAAATAATATAAGATTTTGACTATTACCTCCATCTTTGTCTCTGCTGTTAACAAGAAGTATAGTTGAAAGAGGTGTAGGAACAGGATGAACTGTTTATCCTCCTTTAGCTGCTGCTATTGCTCATGCAGGTGCTTCCGTTGACTTAGGTATTTTTTCTCTTCATTTGGCAGGTGTTTCATCTATTCTAGGAGCAGTAAATTTTATAACAACAGTGATTAATATACGATCTTATGGTATAACTATAGACCAAATACCTTTATTTGTATGATCAGTATTTATTACAGCAATTTTATTATTACTATCACTTCCTGTTCTAGCAGGTGCTATTACTATACTATTAACTGATCGTAATTTAAATACATCCTTTTTTGACCCTGCGGGTGGAGGAGATCCTGTTTTGTATCAACATTTATTT-----------
>Seq110_[organism=Parasesarma_pictum]_[isolate=28_4A]
TACTTTATATTTTATTTTCGGAGCTTGAGCAGGTATAGTTGGTACATCATTAAGATTAATTATTCGAGCAGAATTAAGGCAACCAGGAAGCTTAATTGGTAATGATCAAATTTATAATGTAGTAGTAACAGCTCATGCATTTGTAATAATTTTTTTTATGGTTATGCCAATTATAATTGGAGGATTTGGAAATTGACTAGTTCCTTTAATATTAGGAGCACCAGATATAGCATTTCCACGTATAAATAATATAAGATTTTGATTATTACCTCCATCTTTATCTTTGCTGTTAACAAGAAGTATAGTTGAAAGAGGTGTAGGAACAGGGTGAACTGTTTATCCTCCTTTAGCTGCTGCTATTGCTCATGCAGGTGCTTCTGTTGACTTAGGTATTTTTTCTCTTCATTTAGCAGGTGTTTCATCTATTCTAGGAGCAGTAAATTTTATAACAACAGTGATTAATATACGATCTTATGGTATAACTATAGACCAAATACCTTTATTTGTATGATCAGTATTTATTACAGCAATTTTATTATTACTATCACTCCCTGTTCTAGCAGGTGCTATTACTATACTATTAACTGATCGTAATTTAAATACGTCCTTTTTTGACCCTGCAGGTGGAGGAGATCCTGTTTTGTATCAACATTTATTT-----------
>Seq111_[organism=Parasesarma_tripectinis]_[isolate=6_4B]
TACTTTATATTTTATCTTTGGAGCTTGAGCAGGTATAGTTGGTACATCATTAAGACTAATTATTCGAGCAGAATTAAGACAACCAGGTAGCTTAATTGGTAATGATCAAATTTATAATGTAGTAGTAACTGCTCATGCATTTGTAATAATTTTTTTTATAGTTATACCAATTATAATTGGAGGCTTTGGAAATTGGCTAGTTCCTTTAATATTAGGAGCACCAGATATAGCATTTCCACGTATGAATAATATAAGATTTTGATTACTACCTCCATCCTTATCTTTATTATTAACGAGAAGTATAGTTGAAAGAGGTGTAGGAACAGGATGAACTGTCTATCCTCCTTTGGCTGCTGCTATTGCTCATGCAGGCGCTTCTGTTGATTTAGGTATTTTTTCCCTCCATCTAGCAGGTGTTTCATCTATTTTAGGAGCAGTAAATTTTATAACAACAGTAATTAATATACGATCTTATGGTATAACTATAGACCAAATACCTTTATTTGTATGATCAGTATTTATTACAGCGATTTTATTATTACTATCACTTCCTGTTTTAGCAGGTGCTATTACTATACTCTTAACTGATCGTAATTTAAATACATCCTTTTTTGATCCTGCAGGTGGAGGAGATCCTGTTTTATATCAACATTTATTT-----------
>Seq112_[organism=Parasesarma_tripectinis]_[isolate=23_40]
TACTTTATATTTTATCTTTGGAGCTTGAGCAGGTATAGTTGGTACATCATTAAGACTAATTATTCGAGCAGAATTAAGACAACCAGGTAGCTTAATTGGTAATGATCAAATTTATAATGTAGTAGTAACTGCTCATGCATTTGTAATAATTTTTTTTATAGTTATACCAATTATAATTGGAGGCTTTGGAAATTGGCTAGTTCCTTTAATATTAGGAGCACCAGATATAGCATTTCCACGTATGAATAATATAAGATTTTGATTACTACCTCCATCCTTATCTTTATTATTAACGAGAAGTATAGTTGAAAGAGGTGTAGGAACAGGATGAACTGTCTATCCTCCTTTGGCTGCTGCTATTGCTCATGCAGGCGCTTCTGTTGATTTAGGTATTTTTTCCCTCCATCTAGCAGGTGTTTCATCTATTTTAGGAGCAGTAAATTTTATAACAACAGTAATTAATATACGATCTTATGGTATAACTATAGACCAAATACCTTTATTTGTATGATCAGTATTTATTACAGCGATTTTATTATTACTATCACTTCCTGTTTTAGCAGGTGCTATTACTATACTCTTAACTGATCGTAATTTAAATACATCCTTTTTTGATCCTGCAGGTGGAGGAGATCCTGTTTTATATCAACATTTATTT-----------
>Seq113_[organism=Parasesarma_ungulatum]_[isolate=0010_19]
TACTTTATATTTTATCTTCGGAGCTTGAGCAGGTATAGTTGGTACATCATTAAGATTAATTATTCGAGCAGAACTAAGTCAGCCAGGAAGTTTAATTGGAAATGATCAAATTTATAATGTAGTAGTAACAGCTCATGCATTTGTAATAATTTTTTTTATAGTTATACCTATTATAATTGGAGGATTTGGTAATTGATTAGTTCCTTTAATGTTAGGAGCACCCGATATAGCATTTCCACGTATAAACAACATAAGATTTTGATTATTACCTCCATCTTTATCCCTTTTATTAACAAGAAGTATAGTTGAAAGAGGTGTTGGAACAGGATGAACTGTTTATCCTCCCTTAGCTGCTGCTATTGCCCATGCAGGTGCTTCAGTTGATTTAGGTATTTTTTCTCTTCACTTAGCTGGTGTTTCGTCTATTTTAGGAGCAGTTAATTTTATAACAACAGTTATTAATATACGCTCTTATGGAATAACTATAGACCAAATACCTTTATTTGTATGATCAGTTTTTATTACTGCTATTTTGTTACTTTTATCACTTCCAGTTTTAGCAGGAGCTATCACAATACTTTTAACTGACCGTAATTTAAATACATCATTTTTTGACCCTGCTGGTGGAGGAGATCCCGTCTTATACCAACATTTATTC-----------
>Seq114_[organism=Parasesarma_ungulatum]_[isolate=0011_19]
TACTTTATATTTTATCTTCGGAGCTTGAGCAGGTATAGTTGGTACATCATTAAGATTAATTATTCGAGCAGAACTAAGTCAGCCAGGAAGTTTAATTGGAAATGATCAAATTTATAATGTAGTAGTAACAGCTCATGCATTTGTAATAATTTTTTTTATAGTTATACCTATTATAATTGGAGGATTTGGTAATTGATTAGTTCCTTTAATGTTAGGAGCACCCGATATAGCGTTTCCACGTATAAACAACATAAGATTTTGATTATTACCTCCATCTTTATCCCTTTTATTAACAAGAAGTATAGTTGAAAGAGGTGTTGGAACAGGATGAACTGTTTATCCTCCCTTAGCTGCTGCTATTGCCCATGCAGGTGCTTCAGTTGATTTAGGTATTTTTTCTCTTCACTTAGCTGGTGTTTCGTCTATTTTAGGAGCAGTTAATTTTATAACAACAGTTATTAATATACGCTCTTATGGAATAACTATAGACCAAATACCTTTATTTGTATGATCAGTTTTTATTACTGCTATTTTGTTACTTTTATCACTTCCAGTTTTAGCAGGAGCTATCACAATACTTTTAACTGACCGTAATTTAAATACATCATTTTTTGACCCTGCTGGTGGAGGAGATCCCGTCTTATACCAACATTTATTC-----------
>Seq115_[organism=Parasesarma_ungulatum]_[isolate=9_4C]
TACTTTATATTTTATCTTCGGAGCTTGAGCAGGTATAGTTGGTACATCATTAAGATTAATTATTCGAGCAGAACTAAGTCAGCCAGGAAGTTTAATTGGAAATGATCAAATTTATAATGTAGTAGTAACAGCTCATGCATTTGTAATAATTTTTTTTATAGTTATACCTATTATAATTGGAGGATTTGGTAATTGATTAGTTCCTTTAATGTTAGGAGCACCCGATATAGCATTTCCACGTATAAACAACATAAGATTTTGATTATTACCTCCATCTTTATCCCTTTTATTAACAAGAAGTATAGTTGAAAGAGGTGTTGGAACAGGATGAACTGTTTATCCTCCCTTAGCTGCTGCTATTGCCCATGCAGGTGCTTCAGTTGATTTAGGTATTTTTTCTCTTCACTTAGCTGGTGTCTCGTCTATTTTAGGAGCAGTTAATTTTATAACAACAGTTATTAATATACGCTCTTATGGAATAACTATAGACCAAATACCTTTATTTGTATGATCAGTTTTTATTACTGCTATTTTGTTACTTTTATCACTTCCAGTTTTAGCAGGAGCTATCACAATTCTTTTAACTGACCGTAATTTAAATACATCATTTTTTGACCCTGCTGGTGGAGGA--------------------------------------
>Seq116_[organism=Philyra_malefactrix]_[isolate=0005_11A]
TACATTATATTTTATTTTTGGTGCTTGAGCAGGAATTGTAGGTACTTCATTAAGAATATTAATTCGAGTAGAATTAGGACAGCCAGGATCATTTATTGGAAACGACCAAATTTATAACGTAGTAGTAACAGCACATGCCTTTATTATAATTTTTTTTATAGTTATACCAATTATAATTGGAGGATTCGGAAATTGATTAGTCCCCCTAATACTAGGAGCCCCTGATATAGCTTTCCCACGTATAAATAATATAAGATTTTGGTTATTACCTCCTTCATTAACTTTACTTTTAATAAGAGGTATAATTGAAAGAGGTACTGGGACAGGATGAACCGTTTATCCTCCTCTTTCAAGGAATATTGCTCATAACGGTGCATCAGTAGATATAAGAATTTTTTCACTACACTTAGCAGGAGTATCTTCTATTTTAGGAGCTATTAATTTTATAACTACAGTGATCAATATACGGCCCACAAATATAACAATAGACCAAATACCACTTTTCGTATGATCTGTCTTTATTACAGCTATTCTTTTACTTTTATCTTTGCCTGTTTTAGCAGGAGCTATTACTATATTGTTAACAGATCGTAACTTAAATACTTCTTTTTTTGATCCTATAGGTGGAGGAGACCCTGTTCTATACCAACATCTATTC-----------
>Seq117_[organism=Philyra_malefactrix]_[isolate=11_11A]
TACATTATATTTTATTTTTGGTGCTTGAGCAGGAATTGTAGGTACTTCATTAAGAATATTAATTCGAGTAGAATTAGGACAGCCAGGATCATTTATTGGAAACGACCAAATTTATAACGTAGTAGTAACAGCACATGCCTTTATTATAATTTTTTTTATAGTTATACCAATTATAATTGGAGGATTCGGAAATTGATTAGTCCCCCTAATACTAGGAGCCCCTGATATAGCTTTCCCACGTATAAATAATATAAGATTTTGGTTATTACCTCCTTCATTAACTTTACTTTTAATAAGAGGTATAATTGAAAGAGGTACTGGGACAGGATGAACCGTTTATCCTCCTCTTTCAAGGAATATTGCTCATAACGGTGCATCAGTAGATATAAGAATTTTTTCACTACACTTAGCAGGAGTATCTTCTATTTTAGGAGCTATTAATTTTATAACTACAGTGATCAATATACGGCCCACAAATATAACAATAGACCAAATACCACTTTTCGTATGATCTGTCTTTATTACAGCTATTCTTTTACTTTTATCTTTGCCTGTTTTAGCAGGAGCTATTACTATATTGTTAACAGATCGTAACTTAAATACTTCTTTTTTTGATCCTATAGGTGGAGGAGACCCTGTTCTTTACCAACATCTATTC-----------
>Seq118_[organism=Sarmatium_germaini]_[isolate=01_24]
TACCTTATATTTTGTTTTCGGAGCTTGAGCTGGAATAGTTGGTACATCATTAAGATTAATTATTCGTGCAGAACTAAGACAACCAGGAAGATTAATTGGTAATGATCAAATCTATAATGTAGTTGTAACAGCTCATGCATTTGTAATAATTTTTTTTATAGTTATACCTATTATAATTGGAGGATTCGGTAATTGATTAGTTCCCTTAATGTTAGGAGCACCAGACATAGCATTTCCACGTATAAATAATATAAGATTTTGATTATTACCTCCTTCCTTATCTTTATTACTAACAAGAAGTATAGTTGAAAGAGGTGTTGGAACAGGATGAACTGTATATCCTCCTCTGGCTGCTGCTATTGCTCACGCAGGAGCCTCTGTAGATTTAGGAATTTTCTCCCTACATTTAGCTGGTGTTTCATCAATTTTAGGAGCAGTTAATTTTATAACAACAGTAATTAATATACGATCTTATGGTATAACTATAGACCAAATACCTTTATTTGTATGATCAGTATTTATTACTGCCATTTTATTACTTCTATCACTTCCAGTTCTTGCCGGCGCTATTACTATATTGTTAACTGATCGTAACTTAAATACATCTTTTTTTGACCCTGCTGGTGGTGGAGACCCTGTTCTCTACCAACACTTATTT-----------
>Seq119_[organism=Sarmatium_germaini]_[isolate=HK22]
------------------------------TGGAATAGTTGGTACATCATTAAGATTAATTATTCGTGCAGAACTAAGACAACCAGGAAGATTAATTGGTAATGATCAAATCTATAATGTAGTTGTAACAGCTCATGCATTTGTAATAATTTTTTTTATAGTTATACCTATTATAATTGGAGGATTCGGTAATTGATTAGTTCCCTTAATGTTAGGAGCACCAGACATAGCATTTCCACGTATAAATAATATAAGATTTTGATTATTACCTCCTTCCTTATCTTTATTACTAACAAGAAGTATAGTTGAAAGAGGTGTTGGAACAGGATGAACTGTATATCCTCCTCTGGCTGCTGCTATTGCTCACGCAGGAGCCTCTGTAGATTTAGGAATTTTCTCCCTACATTTAGCTGGTGTTTCATCAATTTTAGGAGCAGTTAATTTTATAACAACAGTAATTAATATACGATCTTATGGTATAACTATAGACCAAATACCTTTATTTGTATGATCAGTATTTATTACTGCCATTTTATTACTTCTATCACTTCCAGTTCTTGCCGGCGCTATTACTATATTGTTAACTGATCGTAACTTAAATACATCTTTTTTTGATCCTGCTGGTGGTGGAGACCCTGTTCTCTACCAACACTTATTT-----------
>Seq120_[organism=Sarmatium_germaini]_[isolate=HK27]
------------------------------TGGAATAGTTGGTACATCATTAAGATTAATTATTCGTGCAGAACTAAGACAACCAGGAAGATTAATTGGTAATGATCAAATCTATAATGTAGTTGTAACAGCTCATGCATTTGTAATAATTTTTTTTATAGTTATACCTATTATAATTGGAGGATTCGGTAATTGATTAGTTCCCTTAATGTTAGGAGCACCAGACATAGCATTTCCACGTATAAATAATATAAGATTTTGATTATTACCTCCTTCCTTATCTTTATTACTAACAAGAAGTATAGTTGAAAGAGGTGTTGGAACAGGATGAACTGTATATCCTCCTCTGGCTGCTGCTATTGCTCACGCAGGAGCCTCTGTAGATTTAGGAATTTTCTCCCTACATTTAGCTGGTGTTTCATCAATTTTAGGAGCAGTTAATTTTATAACAACAGTAATTAATATACGATCTTATGGTATAACTATAGACCAAATACCTTTATTTGTATGATCAGTATTTATTACTGCCATTTTATTACTTCTATCACTTCCAGTTCTTGCCGGCGCTATTACTATATTGTTAACTGATCGTAACTTAAATACATCTTTTTTTGACCCTGCTGGTGGTGGAGACCCTGTTCTCTACCAACACTTATTT-----------
>Seq121_[organism=Sarmatium_striaticarpus]_[isolate=02_33]
------------------------------------------------------------------------------------------------------------------------------AACAGCTCATGCATTTGTAATAATTTTTTTTATAGTTATACCTATTATAATTGGAGGATTTGGTAATTGATTAGTCCCTTTAATATTAGGAGCACCAGATATAGCATTTCCACGTATAAACAATATAAGATTTTGATTACTACCTCCTTCTTTATCATTATTATTAACAAGAAGTATAGTTGAAAGAGGTGTTGGAACAGGATGAACTGTTTATCCTCCTTTAGCTGCCGCAATTGCTCATGCAGGAGCCTCTGTAGATTTAGGAATTTTTTCTTTACATCTAGCTGGTGTTTCATCTATTTTAGGAGCAGTTAATTTTATAACAACAGTAATTAATATACGATCTTATGGTATAACTATAGATCAAATACCTTTATTTGTATGATCAGTATTTATTACTGCCATTTTATTACTTTTATCACTCCCAGTTTTAGCCGGTGCTATTACTATATTATTAACTGATCGTAATTTAAATACATCTTTTTTTGATCCTGCTGGTGGTGGAGATCCTGTCCTTTATCAACACTTATTT-----------
>Seq122_[organism=Sarmatium_striaticarpus]_[isolate=000_49T]
TACTCTATATTTTGTTTTTGGAGCTTGAGCTGGAATAGTTGGTACATCATTAAGATTAATTATTCGTGCAGAATTAAGACAGCCAGGAAGATTAATTGGTAATGATCAAATTTATAATGTAGTTGTAACAGCTCATGCATTTGTAATAATTTTTTTTATAGTTATACCTATTATAATTGGAGGATTTGGTAATTGATTAGTCCCTTTAATATTAGGAGCACCAGATATAGCATTTCCACGTATAAACAATATAAGATTTTGATTACTACCTCCTTCTTTATCATTATTATTAACAAGAAGTATAGTTGAAAGAGGTGTTGGAACAGGATGAACTGTTTATCCTCCTTTAGCTGCCGCAATTGCTCATGCAGGAGCCTCTGTAGATTTAGGAATTTTTTCTTTACATCTAGCTGGTGTTTCATCTATTTTAGGAGCAGTTAATTTTATAACAACAGTAATTAATATACGATCTTATGGTATAACTATAGATCAAATACCTTTATTTGTATGATCAGTATTTATTACTGCCATTTTATTACTTTTATCACTCCCAGTTTTAGCCGGTGCTATTACTATATTATTAACTGATCGTAATTTAAATACATCTTTTTTTGATCCTGCTGGTGGTGGAGATCCTGTCCTTTATCAACACTTATTT-----------
>Seq123_[organism=Scopimera_intermedia]_[isolate=ScopInt]
-----------------------------------------------------------------------------------------GACTAATCGGTAATGACCAAATCTATAATGTAGTAGTTACAGCTCATGCTTTCGTAATAATTTTCTTCATAGTTATACCTATTATAATTGGCGGATTTGGAAATTGACTCGTACCACTTATATTAGGTGCTCCTGATATAGCATTCCCACGAATAAACAACATAAGATTTTGACTGTTACCGCCATCTCTTTCTTTATTATTAACTAGTAGTATAGTAGAAAGAGGAGTTGGAACTGGTTGAACTGTCTATCCCCCCTTAGCTGCAGCAATCGCCCACGCTGGAGCGTCTGTAGACCTGGGAATCTTCTCTCTACACCTAGCAGGTGTGTCGTCAATCCTAGGAGCAGTAAACTTTATAACAACCGTAATTAATATACGCTCTTATGGTATAACTATAGACCAAATGCCTTTATTTGTATGGTCTGTATTTATTACCGCCATTTTACTTCTATTATCTTTACCAGTATTAGCAGGTGCAATTACCATGTTATTAACGGACCGGAACCTTAACACTTCATTCTTTGACCCTGCGGGGGGAGGAGACCCAATCCTATATCAACACTTGTTC-----------
>Seq124_[organism=Scopimera_intermedia]_[isolate=17_14]
AACCCTATATTTTATTTTTGGAGCTTGAGCAGGTATAGTTGGCACTTCTTTAAGATTAATCATTCGTGCCGAGCTAAGACAGCCTGGTAGACTAATCGGTAATGACCAAATCTATAATGTAGTAGTTACAGCTCATGCTTTCGTAATAATTTTCTTCATAGTTATACCTATTATAATTGGCGGATTTGGGAATTGACTCGTACCACTTATATTAGGTGCTCCTGATATAGCATTCCCACGAATAAACAACATAAGATTTTGACTGTTACCGCCATCTCTTTCTTTATTATTAACTAGTAGTATAGTAGAAAGAGGAGTTGGAACTGGTTGAACTGTCTATCCCCCCTTAGCTGCAGCAATCGCCCACGCTGGAGCGTCTGTAGACCTAGGAATCTTCTCTCTACACCTAGCAGGTGTATCGTCAATCCTAGGAGCGGTAAACTTTATAACAACCGTAATTAATATACGCTCTTATGGTATAACTATAGACCAAATGCCTTTATTTGTATGGTCTGTATTTATTACCGCCATTTTACTTCTATTATCTTTACCAGTATTAGCAGGTGCAATTACCATGTTATTAACGGACCGGAACCTTAACACTTCATTCTTTGACCCTGCGGGGGGAGGAGACCCAATCCTATATCAACACTTGTTC-----------
>Seq125_[organism=Scopimera_intermedia]_[isolate=18_14]
AACCCTATATTTTATTTTTGGAGCTTGAGCAGGTATAGTTGGCACTTCTTTAAGATTAATCATTCGTGCCGAGCTAAGACAGCCTGGTAGACTAATCGGTAATGACCAAATCTATAATGTAGTAGTTACAGCTCATGCTTTCGTAATAATTTTCTTCATAGTTATACCTATTATAATTGGCGGATTTGGAAATTGACTCGTACCACTTATATTAGGTGCTCCTGATATAGCATTCCCACGAATAAACAACATAAGATTTTGACTGTTACCGCCATCTCTTTCTTTATTATTAACTAGTAGTATAGTAGAAAGAGGAGTTGGAACTGGTTGAACTGTCTATCCCCCCTTAGCTGCAGCAATCGCCCACGCTGGAGCATCTGTAGACCTAGGAATCTTCTCTCTACACCTAGCAGGTGTATCGTCAATCCTAGGAGCGGTAAACTTTATAACAACCGTAATTAATATACGCTCTTATGGTATAACTATAGACCAAATGCCTTTATTTGTATGGTCTGTATTTATTACCGCCATTTTACTTCTATTATCTTTACCAGTATTAGCAGGTGCAATTACCATGTTATTAACGGACCGGAACCTTAACACTTCATTCTTTGACCCTGCGGGGGGAGGAGACCCAATCCTATATCAACACTTGTTC-----------
>Seq126_[organism=Scylla_paramamosain]_[isolate=16_06]
TACTCTATATTTTATTTTTGGAGCATGATCTGGAATAGTAGGAACCTCATTAAGTTTAATTATTCGTGCTGAACTAGGACAACCAGGAACACTTATTGGTAATGATCAAATTTATAATGTTGTTGTTACCGCTCATGCTTTCGTTATAATCTTTTTTATAGTTATACCAATTATAATTGGAGGATTTGGTAATTGACTAGTCCCCCTTATATTAGGAGCCCCTGACATAGCATTCCCTCGTATAAACAATATAAGATTTTGACTCTTACCCCCATCTCTGACTCTATTATTAATAAGAGGTATAGTAGAAAGAGGTGTCGGCACAGGTTGAACTGTCTATCCCCCACTAGCAGCAGCTATTGCCCATGCAGGGGCTTCAGTCGATCTAGGTATTTTCTCACTTCATCTTGCAGGTGTCTCTTCTATTCTTGGTGCAGTTAATTTTATAACAACTGTAATTAATATACGATCTTTTGGTATAAGAATAGACCAAATACCTTTATTTGTTTGATCTGTATTTATTACTGCAATTCTCTTACTTTTATCCTTACCAGTTCTAGCAGGAGCAATTACTATACTTCTAACCGATCGAAACCTTAATACATCATTTTTTGACCCTGCTGGCGGTGGAGACCCTGTTTTGTACCAGCATTTATTC-----------
>Seq127_[organism=Scylla_serrata]_[isolate=21_20]
TACTCTATATTTCATCTTTGGAGCATGATCTGGAATAGTAGGGACTTCATTAAGTCTAATTATCCGTGCTGAATTAGGACAGCCAGGTACACTTATCGGCAACGATCAAATCTATAATGTTGTTGTTACCGCTCATGCTTTTGTTATAATCTTTTTCATAGTTATACCAATTATAATTGGAGGATTTGGTAATTGATTAGTTCCACTTATACTAGGAGCTCCTGATATAGCTTTTCCTCGTATAAATAATATAAGATTCTGACTTTTACCTCCATCTCTAACTCTATTATTAATAAGAGGTATAGTAGAAAGAGGAGTTGGTACAGGTTGAACTGTTTATCCACCTTTAGCAGCAGCTATTGCCCATGCAGGTGCTTCAGTCGACCTTGGTATTTTTTCGCTCCATCTTGCAGGTGTCTCTTCAATCCTTGGTGCAGTTAATTTTATAACTACTGTAATTAATATACGATCTTTCGGTATAAGAATAGACCAAATACCTTTATTCGTTTGATCTGTTTTCATTACGGCAATTCTTCTTCTTTTATCCCTACCAGTTCTAGCAGGAGCAATCACTATACTTTTAACCGACCGAAATCTTAATACATCATTTTTTGACCCTGCTGGTGGTGGAGACCCTGTCTTATATCAACACTTATTC-----------
>Seq128_[organism=Thranita_crenata]_[isolate=0002_40]
-----------------------------------------------CATTAAGATTAATTATTCGAGCTGAGTTAGGTCAACCAGGTACTCTGATTGGTAATGATCAAATTTACAATGTTGTAGTTACTGCTCACGCATTTGTTATAATTTTCTTTATAGTTATGCCAATTATAATTGGAGGATTTGGTAATTGATTAGTTCCCCTAATACTAGGAGCTCCTGATATAGCCTTTCCACGAATAAATAATATAAGATTTTGACTTCTACCTCCATCTTTAACACTCTTATTAATAAGAGGAATAGTTGAAAGAGGAGTAGGAACAGGATGGACAGTTTACCCTCCTTTAGCAGCAGCTATTGCACATGCAGGGGCCTCAGTTGATTTAGGTATTTTCTCTCTACACTTAGCCGGTGTTTCTTCTATTTTAGGAGCCGTTAATTTCATAACAACCGTTATCAACATACGATCCTTTGGTATAAAAATAGATCAAATACCACTATTCGTATGATCAGTATTTATTACTGCAATCTTACTTCTCCTATCTTTACCTGTACTAGCAGGAGCAATTACTATACTCCTAACTGACCGTAATCTAAATACCTCATTCTTTGATCCTGCCGGAGGAGGAGATCCTGTCCTATACCAACACTTATTT-----------
>Seq129_[organism=Thranita_crenata]_[isolate=0007_22]
------------------------------------AGTTGGAACTTCATTAAGATTAATTATTCGAGCTGAGTTAGGTCAACCAGGTACTCTGATTGGTAATGATCAAATTTACAATGTTGTAGTTACTGCTCACGCATTTGTTATAATTTTCTTTATAGTTATGCCAATTATAATTGGAGGATTTGGTAATTGATTAGTTCCCCTAATACTAGGAGCTCCTGATATAGCCTTTCCACGAATAAATAATATAAGATTTTGACTTCTACCTCCATCTTTAACACTCTTATTAATAAGAGGAATAGTTGAAAGAGGAGTAGGAACAGGATGGACAGTTTACCCTCCTTTAGCAGCAGCTATTGCACATGCAGGGGCCTCAGTTGATTTAGGTATTTTCTCTCTACACTTAGCCGGTGTTTCTTCTATTTTAGGAGCCGTTAATTTCATAACAACCGTTATCAACATACGATCCTTTGGTATAAAAATAGACCAAATACCACTATTCGTATGATCAGTATTTATTACTGCAATCTTACTTCTCCTATCTTTACCTGTACTAGCAGGAGCAATTACTATACTCCTAACTGACCGTAATCTAAATACCTCATTCTTTGATCCTGCCGGAGGAGGAGATCCTGTCCTATACCAACACTTATTT-----------
>Seq130_[organism=Tmethypocoelis_ceratophora]_[isolate=20_40]
TACATTATATTTTATTTTTGGAGCTTGAGCAGGTATAGTTGGTACCTCTTTAAGATTAATCATTCGAGCAGAACTTAGACAACCGGGGAGATTAATTGGTAACGACCAAATTTATAATGTGGTAGTTACTGCTCACGCATTCGTAATAATTTTTTTCATGGTAATGCCCATTATAATTGGTGGATTTGGAAATTGATTAGTTCCATTAATATTAGGAGCACCCGATATAGCATTTCCTCGAATAAACAATATAAGATTTTGACTTCTACCACCATCTTTATCTTTATTACTAACTAGAAGAATGGTAGAAAGAGGTGTTGGAACAGGATGAACAGTATACCCACCCCTAGCCGCTGCTATTGCTCACGCAGGGGCCTCAGTAGATTTAGGTATTTTCTCTCTACATCTTGCAGGAGTTTCTTCTATTCTAGGCGCAGTTAACTTTATAACAACGGTTATTAATATACGATCTTACGGTATAACTATAGACCAGATACCCTTATTCGTATGATCTGTATTTATTACTGCTATCCTTCTACTCCTGTCACTCCCAGTGCTAGCAGGTGCTATTACAATACTTTTAACAGATCGAAACCTCAACACTTCGTTTTTTGACCCAGCTGGCGGTGGTGATCCTATCTTATATCAACACCTATTC-----------
>Seq131_[organism=Tmethypocoelis_ceratophora]_[isolate=34_29]
TACATTATATTTTATTTTTGGAGCTTGAGCAGGTATAGTTGGTACCTCTTTAAGATTAATCATTCGAGCAGAACTTAGACAACCGGGGAGATTAATTGGTAACGACCAAATTTATAATGTGGTAGTTACTGCTCACGCATTCGTAATAATTTTTTTCATGGTAATGCCCATTATAATTGGTGGATTTGGAAATTGATTAGTTCCATTAATATTAGGAGCACCCGATATAGCATTTCCTCGAATAAACAATATAAGATTTTGACTTCTACCACCATCTTTATCTTTATTACTAACTAGAAGAATGGTAGAAAGAGGTGTTGGAACAGGATGAACAGTATACCCACCCCTAGCCGCTGCTATTGCTCACGCAGGGGCCTCAGTAGATTTAGGTATTTTCTCTCTACATCTTGCAGGAGTTTCTTCTATTCTAGGCGCAGTTAACTTTATAACAACGGTTATTAATATACGATCTTACGGTATAACTATAGACCAGATACCCTTATTCGTATGATCTGTATTTATTACTGCTATCCTTCTACTCCTGTCACTCCCAGTGCTAGCAGGTGCTATTACAATACTTTTAACAGATCGAAACCTCAACACTTCGTTTTTTGACCCAGCTGGCGGTGGTGATCCTATCTTATATCAACACCTATTC-----------
>Seq132_[organism=Tmethypocoelis_ceratophora]_[isolate=13_4H]
TACATTATATTTTATTTTTGGAGCTTGAGCAGGTATAGTTGGTACCTCTTTAAGATTAATCATTCGAGCAGAACTTAGACAACCGGGGAGATTAATTGGTAACGACCAAATTTATAATGTGGTAGTTACTGCTCACGCATTCGTAATAATTTTTTTCATGGTAATGCCCATTATAATTGGTGGATTTGGAAATTGATTAGTTCCATTAATATTAGGAGCACCCGATATAGCATTTCCTCGAATAAACAATATAAGATTTTGACTTCTACCACCATCTTTATCTTTATTACTAACTAGAAGAATGGTAGAAAGAGGTGTTGGAACAGGATGAACAGTATACCCACCCCTAGCCGCTGCTATTGCTCACGCAGGGGCCTCAGTAGATTTAGGTATTTTCTCTCTACATCTTGCAGGAGTTTCTTCTATTCTAGGCGCAGTTAACTTTATAACAACGGTTATTAATATACGATCTTACGGTATAACTATAGACCAGATACCCTTATTCGTATGATCTGTATTTATTACTGCTATCCTTCTACTCCTGTCACTCCCAGTGCTAGCAGGTGCTATTACAATACTTTTAACAGATCGAAACCTCAACACTTCGTTTTTTGACCCAGCTGGCGGTGGTGATCCTATCTTATATCAACACCTATTC-----------
>Seq133_[organism=Tubuca_acuta]_[isolate=0003_36]
TACATTATATTTTATTTTTGGGGCCTGAGCTGGAATAGTAGGTACATCCTTAAGACTAATTATTCGAGCAGAGTTAAGTCAACCAGGTAGACTCATTGGAAATGACCAAATTTACAACGTAGTTGTAACAGCCCACGCTTTCGTAATAATTTTTTTTATAGTAATACCAATTATGATTGGGGGATTTGGGAACTGATTAGTCCCTCTTATACTAGGAGCACCTGATATAGCTTTTCCACGTATAAATAATATAAGATTTTGACTTCTTCCTCCATCTCTTTCTTTACTTCTCACAAGAAGTATAGTAGAAAGAGGAGTGGGCACAGGATGAACAGTTTATCCTCCCCTAGCCGCTGCTATCGCCCATGCAGGTGCCTCAGTAGACCTGGGAATTTTTTCACTTCACTTAGCAGGTGTTTCGTCAATTTTAGGAGCTGTAAACTTTATAACAACTGTAATTAACATACGATCATATGGAATAACAATAGACCAAATGCCACTATTTGTCTGAGCAGTATTTATTACTGCTATCCTTCTTCTTCTATCTCTTCCAGTTTTAGCAGGAGCTATTACAATACTTTTAACTGATCGTAATCTTAATACTTCATTCTTTGATCCCGCGGGTGGGGGAGACCCCGTTCTCTATCAACACCTATTC-----------
>Seq134_[organism=Tubuca_acuta]_[isolate=0005_11B]
TACATTATATTTTATTTTTGGGGCCTGAGCTGGAATAGTAGGTACATCCTTAAGACTAATTATTCGAGCAGAGTTAAGTCAACCAGGTAGACTCATTGGAAATGACCAAATTTACAACGTAGTTGTAACAGCCCACGCTTTCGTAATAATTTTTTTTATAGTAATACCAATTATGATTGGGGGATTTGGGAACTGATTAGTCCCTCTTATACTAGGAGCACCTGATATAGCTTTTCCACGTATAAATAATATAAGATTTTGACTTCTTCCTCCATCTCTTTCTTTACTTCTCACAAGAAGTATAGTAGAAAGAGGAGTGGGCACAGGATGAACAGTTTATCCTCCCCTAGCCGCTGCTATCGCCCATGCAGGTGCCTCAGTAGACCTGGGAATTTTTTCACTTCACTTAGCAGGTGTTTCGTCAATTTTAGGAGCTGTAAACTTTATAACAACTGTAATTAACATACGATCATATGGAATAACAATAGACCAAATGCCACTATTTGTCTGAGCAGTATTTATTACTGCTATCCTTCTTCTTCTATCTCTTCCAGTTTTAGCAGGAGCTATTACAATACTTTTAACTGATCGTAATCTTAATACTTCATTCTTTGATCCCGCGGGTGGGGGAGACCCCGTTCTCTATCAACACCTATTC-----------
>Seq135_[organism=Tubuca_acuta]_[isolate=36_14]
TACATTATATTTTATTTTTGGGGCCTGAGCTGGAATAGTAGGTACATCCTTAAGACTAATTATTCGAGCAGAGTTAAGTCAACCAGGTAGACTCATTGGAAATGACCAAATTTACAACGTAGTTGTAACAGCCCACGCTTTCGTAATAATTTTTTTTATAGTAATACCAATTATGATTGGGGGATTTGGGAACTGATTAGTCCCTCTTATACTAGGAGCACCTGATATAGCTTTTCCACGTATAAATAATATAAGATTTTGACTTCTTCCTCCATCTCTTTCTTTACTTCTCACAAGAAGTATAGTAGAAAGAGGAGTGGGCACAGGATGAACAGTTTATCCTCCCCTAGCCGCTGCTATCGCCCATGCAGGTGCCTCAGTAGACCTGGGAATTTTTTCACTTCACTTAGCAGGTGTTTCGTCAATTTTAGGAGCTGTAAACTTTATAACAACTGTAATTAACATACGATCATATGGAATAACAATAGACCAAATGCCACTATTTGTCTGAGCAGTATTTATTACTGCTATCCTTCTTCTTCTATCTCTTCCAGTTTTAGCAGGAGCTATTACAATACTTTTAACTGATCGTAATCTTAATACTTCATTCTTTGATCCCGCGGGTGGGGGAGACCCCGTTCTCTATCAACACCTATTC-----------
>Seq136_[organism=Tubuca_arcuata]_[isolate=2_1A]
TACTTTATATTTTATCTTCGGGGCCTGAGCTGGGATAGTAGGTACATCATTAAGACTAATTATCCGGGCAGAATTAAGTCAGCCAGGTAGACTTATTGGAAACGATCAAATCTACAATGTTGTAGTAACTGCCCATGCCTTTGTAATAATTTTCTTTATAGTTATACCAATTATAATTGGAGGATTTGGAAACTGATTAGTCCCTCTTATACTAGGAGCTCCTGATATAGCTTTTCCACGTATAAACAACATAAGATTTTGACTACTCCCACCTTCTCTTTCACTACTTCTTACAAGAAGTATAGTAGAAAGAGGTGTGGGTACAGGATGAACAGTATACCCTCCCTTAGCTGCTGCTATCGCTCACGCAGGAGCATCAGTAGATCTAGGAATTTTCTCTCTCCACTTAGCGGGTGTTTCATCAATTCTAGGAGCAGTAAATTTTATAACAACCGTAATTAATATACGGTCTTACGGAATAACAATGGATCAAATACCTTTATTTGTATGAGCAGTATTTATTACTGCGATTCTTCTACTATTATCTCTCCCAGTTTTAGCAGGAGCTATTACAAT---------------------------------------------------------------------------------------------
>Seq137_[organism=Tubuca_arcuata]_[isolate=3_19]
---TTTATATTTTATCTTCGGGGCCTGAGCTGGGATAGTAGGTACATCATTAAGACTAATTATCCGGGCAGAATTAAGTCAGCCAGGTAGACTTATTGGAAACGATCAAATCTACAATGTTGTAGTAACTGCCCATGCCTTTGTAATAATTTTCTTTATAGTTATACCAATTATAATTGGAGGATTTGGAAACTGATTAGTCCCTCTTATACTAGGAGCTCCTGATATAGCTTTTCCACGTATAAACAACATAAGATTTTGACTACTCCCACCTTCTCTTTCACTACTTCTTACAAGAAGTATAGTAGAAAGAGGTGTGGGTACAGGATGAACAGTATACCCTCCCTTAGCTGCTGCTATCGCTCACGCAGGAGCATCAGTAGATCTAGGAATTTTCTCTCTCCACTTAGCGGGTGTTTCATCAATTCTAGGAGCAGTAAATTTTATAACAACCGTAATTAATATACGGTCTTACGGAATAACAATGGATCAAATACCTTTATTTGTATGAGCAGTATTTATTACTGCAATTCTTCTACTTTTATCTCTCCCAGTTTTAGCAGGAGCTATTACAATACTCTTAACCGACCGTAACCTCAACACTTCCTTCTTTGACCCTGCCGGGGGAGGAGACCCCGTCCTCTATCAACATCTATTT-----------
>Seq138_[organism=Tubuca_arcuata]_[isolate=12_17B]
TACTTTATATTTTATCTTCGGGGCCTGAGCTGGGATAGTAGGTACATCATTAAGACTAATTATCCGGGCAGAACTAAGTCAGCCAGGTAGACTTATTGGAAACGATCAAATCTACAATGTTGTAGTAACTGCCCATGCCTTTGTAATAATTTTCTTTATAGTTATACCAATTATAATTGGAGGATTTGGAAACTGATTAGTTCCTCTTATACTAGGAGCTCCTGATATAGCTTTTCCACGTATAAACAACATAAGATTTTGACTACTTCCGCCTTCTCTTTCGCTACTTCTCACAAGAAGTATAGTAGAAAGAGGTGTGGGTACAGGATGAACAGTATACCCTCCCTTAGCTGCTGCTATCGCTCACGCAGGAGCATCAGTAGATCTAGGAATTTTCTCTCTCCACTTAGCAGGTGTTTCATCAATTCTAGGAGCAGTAAATTTTATAACAACCGTAATTAATATACGGTCTTATGGAATAACAATGGATCAAATACCTTTATTTGTATGGGCAGTATTTATTACTGCAATTCTTCTACTTTTATCTCTCCCGGTTTTAGCAGGAGCTATTACAATACTCTTAACCGACCGTAACCTCAACACTTCCTTCTTTGACCCTGCCGGAGGAGGAGACCCCGTTCTCTATCAACATCTATTT-----------
>Seq139_[organism=Tubuca_paradussumieri]_[isolate=0001_11B]
TACATTATATTTTATTTTTGGAGCTTGAGCAGGAATAGTAGGTACATCCTTAAGATTAATTATTCGAGCAGAATTAAGTCAACCTGGTAGACTTATTGGAAACGATCAAATCTACAATGTAGTAGTAACAGCCCATGCCTTTGTAATAATTTTCTTTATAGTTATGCCTATTATAATTGGAGGATTTGGAAATTGATTAGTCCCTCTTATACTAGGAGCACCAGACATAGCTTTCCCACGTATAAACAATATAAGATTTTGGCTTCTTCCTCCTTCGCTTTCTCTTCTTCTTACAAGAAGAATAGTAGAAAGAGGTGTAGGTACAGGATGAACAGTTTATCCTCCCTTAGCTGCTGCTATTGCCCACGCAGGAGCATCTGTAGATCTAGGAATTTTTTCTCTTCACTTAGCAGGTGTTTCATCAATTTTAGGAGCCGTAAATTTCATAACAACTGTAATTAACATGCGATCTTATGGAATAACAATAGACCAAATGCCTTTATTTGTCTGAGCAGTATTTATCACTGCTATCCTCCTTCTTTTATCTCTCCCAGTTCTAGCAGGAGCTATTACGATACTCTTAACCGACCGTAATCTAAATACTTCCTTCTTTGATCCTGCAGGCGGAGGAGACCCAGTCCTTTACCAACACCTCTTC-----------
>Seq140_[organism=Tubuca_paradussumieri]_[isolate=3_14T]
TACATTATATTTTATTTTTGGAGCTTGAGCAGGAATAGTAGGTACATCCTTAAGATTAATTATTCGAGCAGAATTAAGTCAACCTGGTAGACTTATTGGAAACGATCAAATCTACAATGTAGTAGTAACAGCCCATGCCTTTGTAATAATTTTCTTTATAGTTATGCCTATTATAATTGGAGGATTTGGAAATTGATTAGTCCCTCTTATACTAGGAGCACCAGACATAGCTTTCCCACGTATAAACAATATAAGATTTTGGCTTCTTCCTCCTTCGCTTTCTCTTCTTCTTACAAGAAGAATAGTAGAAAGAGGTGTAGGTACAGGATGAACAGTTTATCCTCCCTTAGCTGCTGCTATTGCCCACGCAGGAGCATCTGTAGATCTAGGAATTTTTTCTCTTCACTTAGCAGGTGTTTCATCAATTTTAGGAGCCGTAAATTTCATAACAACTGTAATTAACATGCGATCTTATGGAATAACAATAGACCAAATGCCTTTATTTGTCTGAGCAGTATTTATCACTGCTATCCTCCTTCTTTTATCTCTCCCAGTTCTAGCAGGAGCTATTACGATACTCTTAACCGACCGTAATCTAAATACTTCCTTCTTTGATCCTGCAGGCGGAGGAGACCCAGTCCTTTACCAACACCTCTTC-----------
>Seq141_[organism=Varuna_yui]_[isolate=0003_38B]
------------------------------------------------TTTAAGATTAATTATTCGGGCAGAATTAAGACAACCAGGAAGTTTGATTGGCAATGACCAAATTTATAATGTAGTTGTAACAGCTCATGCCTTTGTTATAATTTTCTTTATAGTTATGCCTATCATAATTGGAGGATTTGGTAATTGACTTGTCCCACTTATATTAGGAGCCCCGGACATAGCTTTCCCGCGAATAAATAACATAAGATTCTGACTTTTACCCCCTTCCCTATCACTTTTATTAACAAGAAGAATAGTAGAAAGAGGGGTCGGAACAGGATGAACAGTCTACCCCCCACTAGCCGCCGCTATTGCTCACGCCGGTGCCTCAGTAGACTTAGGAATTTTTTCTCTTCACTTAGCAGGAGTGTCCTCAATTTTAGGAGCCGTTAATTTTATAACAACAGTTATCAATATACGTTCCTATGGTATGACAATAGATCAAATACCTTTATTTGTGTGGGCTGTCTTCATCACTGCTATTTTACTCTTACTTTCTTTACCAGTTCTAGCCGGTGCCATTACTATATTACTTACAGATCGCAATCTAAATACTTCATTCTTTGACCCGGCAGGAGGAGGAGATCCAGTTCTTTACCAACATTTATTT-----------
>Seq142_[organism=Varuna_yui]_[isolate=19_40]
AACTTTATATTTTATTTTTGGAGCATGAGCGGGAATAGTAGGTACGTCTTTAAGATTAATTATTCGGGCAGAATTAAGACAACCAGGAAGTTTGATTGGCAATGACCAAATTTATAATGTAGTTGTAACAGCTCATGCCTTTGTTATAATTTTCTTTATAGTTATGCCTATCATAATTGGAGGATTTGGTAATTGACTTGTCCCACTTATATTAGGAGCCCCGGACATAGCTTTCCCGCGAATAAATAACATAAGATTCTGACTTTTACCCCCTTCCCTATCACTTTTATTAACAAGAAGAATAGTAGAAAGAGGGGTCGGAACAGGATGAACAGTCTACCCCCCGCTAGCCGCCGCTATTGCTCACGCCGGTGCCTCAGTAGACTTAGGAATTTTTTCTCTTCACTTAGCAGGAGTGTCCTCAATTTTAGGAGCCGTTAATTTTATAACAACAGTTATCAATATACGTTCCTATGGTATGACAATAGATCAAATACCTTTATTTGTGTGGGCTGTCTTCATCACTGCTATTTTACTCTTACTTTCTTTACCAGTTCTAGCCGGTGCCATTACTATATTACTTACAGATCGCAATCTAAATACTTCATTCTTTGACCCGGCAGGAGGAGGAGATCCAGTTCTTTACCAACATTTATTT-----------
>Seq143_[organism=Gelasimus_borealis]_[isolate=HK18]
------------------------------TGGAATAGTAGGTACATCACTAAGATTAATTATTCGAGCAGAATTAAGTCAACCAGGAAGACTTATTGGTAATGACCAAATTTATAATGTAGTAGTTACCGCTCACGCTTTTGTAATAATTTTCTTTATAGTTATACCAATTATAATTGGAGGATTCGGAAACTGACTTGTTCCCCTTATATTAGGAGCCCCTGACATGGCATTTCCGCGTATAAATAACATAAGATTTTGACTGCTTCCTCCCTCTCTTTCCCTGTTGTTAACTAGAAGAATAGTAGAAAGAGGTGTAGGTACAGGATGAACAGTTTACCCACCCCTTGCTGCCGCCATTGCACACGCAGGAGCATCAGTAGATTTAGGTATTTTTTCCCTCCACTTAGCAGGTGTCTCATCAATTTTAGGAGCAGTAAATTTCATAACAACTGTGATTAATATACGATCTTACGGTATAACAATAGACCAAATACCTTTATTTGTCTGAGCCGTATTTATTACTGCTATTTTACTACTCCTATCTCTTCCGGTCTTAGCAGGAGCTATTACTATACTTCTTACTGACCGAAACTTAAATACTTCTTTCTTTGACCCAGCAGGAGGAGGTGATCCAGTTTTATACCAACATTTATTC-----------
>Seq144_[organism=Macrophthalmus_erato]_LC097124.1
AACATTATACTTTATTTTCGGCGCCTGAGCCGGAATAGTAGGAACCTCACTTAGACTAATCATTCGAGCAGAACTCAGTCAACCAAGAAGTCTTATTGGAAATGATCAAATTTACAATGTAATTGTCACAGCCCACGCCTTCGTTATAATTTTCTTTATAGTTATACCGGTAATAATTGGGGGATTCGGAAACTGACTAGTGCCTCTTATACTAGGAGCCCCAGATATAGCCTTTCCCCGAATAAATAATATAAGATTTTGACTTCTACCTCCTTCTCTTACCCTCTTATTAAGAAGAAGAATAGTAGAAAGAGGAGTAGGAACAGGATGGACAGTATACCCTCCTCTTGCCTCCGCTATCGCCCACGCAGGCGGTTCTGTCGATCTTGGAATTTTTTCCCTTCACCTTGCTGGTGTCTCATCCATCCTAGGAGCTGTAAACTTTATAACAACAATTATTAACATGCGCCCCTTCGGAATAACTATAGACCAAATACCTCTATTTGTATGGGCTGTATTCATTACTGCTATCCTCCTACTACTTTCTCTTCCAGTTCTCGCAGGAGCTATTACAATACTTTTAACAGACCGAAACTTGAATACCTCCTTCTTTGACCCCGCGGGAGGAGGAGACCCAATTCTCTACCAACATTTATTC-----------
>Seq145_[organism=Macrophthalmus_erato]_LC097123.1
----------------------------------------------------------------------GAACTCAGTCAACCAAGAAGTCTTATTGGAAATGATCAAATTTACAATGTAATTGTCACAGCCCACGCCTTCGTTATAATTTTCTTTATAGTTATACCGGTAATAATTGGGGGATTCGGAAACTGACTAGTGCCTCTTATACTAGGAGCCCCAGATATAGCCTTTCCCCGAATAAATAATATAAGATTTTGACTTCTACCTCCTTCTCTTACCCTCTTATTAAGAAGAAGAATAGTAGAAAGAGGAGTAGGAACAGGATGGACAGTATACCCTCCTCTTGCCTCCGCTATCGCCCACGCAGGCGGTTCTGTCGATCTTGGAATTTTTTCCCTTCACCTTGCTGGTGTCTCATCCATCCTAGGAGCTGTAAACTTTATAACAACAATTATTAACATGCGCCCCTTCGGAATAACTATAGACCAAATACCCCTATTTGTATGGGCTGTATTCATTACTGCTATCCTCCTACTACTTTCTCTTCCAGTTCTCGCAGGAGCTATTACAATACTTTTAACAGACCGAAACTTGAATACCTCCTTCTTTGACCCCGCGGGAGGAGGAGACCCAATTCTCTACCAACATTTATTC-----------
>>Seq146_[organism=Sinosesarma_tangi]_LC500793
TACTTTATATTTCGTTTTCGGAGCTTGAGCAGGAATAGTTGGTACATCATTAAGATTAATTATTCGAGCAGAATTAAGACAACCAGGAAGTTTAATTGGGAACGACCAAATTTATAATGTAGTTGTAACAGCTCATGCATTTGTAATAATTTTTTTCATAGTTATACCTATTATAATTGGAGGTTTTGGTAATTGATTAGTTCCTTTGATATTAGGAGCTCCAGATATAGCTTTTCCACGTATAAACAATATAAGATTTTGATTACTACCTCCTTCTTTATCTTTATTATTAACAAGAAGTATAGTTGAAAGAGGTGTTGGAACAGGATGAACTGTATACCCTCCTCTGGCTGCCGCTATTGCACATGCAGGAGCTTCTGTAGATTTAGGAATTTTTTCTTTACATTTAGCTGGTGTTTCATCTATTTTGGGAGCAGTAAATTTTATAACAACAGTAATTAATATACGATCTTATGGTATAACTATAGATCAAATACCTTTATTTGTATGATCTGTATTTATTACCGCTATTTTATTACTTTTATCTCTTCCGGTTTTAGCAGGCGCTATTACTATACTTTTAACAGATCGTAATCTAAATACATCATTTTTTGATCCTGCAGGAGGTGGAGATCCCGTCTTATACCAACATTTATTT-----------
>Seq147_[organism=Metaplax_tredecim]_[isolate=HK28]
------------------------------AGGAATAGTAGGAACTTCTCTTAGATTAATTATCCGGGCAGAGTTAAGACAGCCAGGAAGACTAATTGGAAACGATCAAATCTACAATGTAATTGTTACAGCGCATGCCTTTGTTATAATTTTCTTCATAGTTATACCTATTATAATTGGAGGCTTCGGTAATTGACTAGTGCCTTTAATATTAGGTGCCCCAGATATAGCTTTCCCACGAATAAATAACATAAGATTTTGACTTTTACCTCCTTCACTTTCACTACTATTAACAAGAAGAATAGTAGAAAGAGGAGTAGGAACTGGTTGAACTGTTTACCCTCCCTTAGCAAGAGCAATTGCCCATGCTGGGGCCTCAGTAGATTTAGGAATTTTTTCTTTACACCTAGCAGGGGTGTCATCAATTTTAGGAGCAGTAAATTTTATAACAACCGTAATTAACATACGATCATATGGAATAACATTAGACCAAATACCTTTATTCGTATGAGCAGTGTTTATTACTGCTATTTTATTACTATTGTCCCTACCGGTATTAGCTGGAGCCATCACTATGCTCCTTACAGACCGGAATCTTAACACTTCCTTCTTCGACCCTGCTGGAGGAGGAGATCCAGTGCTTTACCAACACTTATTC-----------
>Seq148_[organism=Austruca_lactea]_[isolate=HK20]
------------------------------TGGAATAGTTGGTACATCACTAAGACTTATTATTCGAGCAGAACTTAGACAACCAGGAAGACTTATTGGTAATGACCAGATTTATAATGTAGTCGTTACAGCCCACGCCTTTGTAATAATTTTTTTCATAGTTATACCAATTATAATTGGTGGTTTCGGTAATTGACTAGTACCACTTATATTAGGAGCACCAGATATAGCTTTCCCACGAATAAACAACATAAGATTTTGACTTCTTCCTCCTTCTCTTTCACTACTTCTTACCAGAAGTATAGTAGAAAGAGGAGTAGGTACTGGATGAACTGTTTATCCTCCCTTAGCAGCGGCTATCGCACACGCAGGTGCATCGGTAGATCTAGGAATTTTCTCACTTCATCTGGCCGGAGTCTCATCCATTTTAGGGGCAGTAAACTTTATAACAACAGTTATTAATATGCGATCTTACGGTATAACAATGGACCAAATGCCTTTATTTGTTTGAGCAGTATTTATTACCGCCATCCTTCTACTTTTATCTCTTCCGGTCCTAGCAGGGGCTATTACAATGCTTCTTACAGATCGTAACTTAAATACCTCCTTCTTTGATCCGGCTGGAGGTGGAGACCCTATTCTTTATCAACATCTATTC-----------
>Seq149_[organism=Metopograpsus_frontalis]_[isolate=HK2]
---------------------------------AATAGTAGGTACATCACTAAGTTTAATTATTCGAGCTGAACTAAGCCAACCAGGAAGCTTGATTGGAAACGATCAAATTTATAATGTTGTAGTTACTGCTCATGCTTTTGTAATAATTTTTTTTATAGTTATGCCTATTATAATTGGAGGATTTGGAAATTGACTTGTTCCCCTTATATTAGGAGCTCCTGATATAGCCTTTCCACGTATAAATAATATAAGATTTTGACTTCTTCCTCCTTCCCTTACACTTTTACTTACAAGAAGAATAGTAGAAAGAGGAGTAGGTACTGGATGAACTGTTTATCCTCCTTTAGCCGCTGCTATTGCTCACGCTGGTGCTTCAGTAGACTTAGGCATTTTTTCTCTCCATCTAGCAGGTGTCTCATCCATCCTAGGCGCAGTAAATTTCATAACTACTGTTATTAATATACGATCTTATGGAATAACTATAGACCAAATACCTTTATTTGTCTGAGCAGTCTTTATTACCGCTATTCTTCTTCTCCTATCTTTACCGGTTTTAGCAGGCGCCATCACTATGCTTTTGACAGATCGTAATCTTAATACTTCCTTTTTTGACCCAGCAGGTGGTGGAGACCCAATTCTTTACCAACACTTATTT-----------
>Seq150_[organism=Chiromantes_haematocheir]_[isolate=HK10]
-------------------------------GGAATAGTTGGTACTTCATTAAGATTAATTATTCGAGCAGAATTAAGACAACCAGGTAGTTTAATTGGTAATGATCAAATTTATAATGTAGTTGTAACAGCTCATGCATTTGTAATAATTTTTTTTATGGTTATACCTATTATAATTGGAGGATTTGGTAATTGATTAGTTCCTTTAATACTAGGGGCCCCAGATATAGCTTTCCCACGTATAAATAACATAAGATTTTGATTATTACCCCCTTCTCTATCTTTATTATTAACAAGAAGTATAGTTGAAAGAGGTGTTGGAACAGGATGAACTGTATATCCTCCTTTAGCTGCTGCTATTGCCCACGCAGGAGCCTCTGTAGATTTAGGAATTTTTTCTCTACATTTAGCTGGTGTTTCATCCATTTTAGGAGCAGTAAATTTTATAACAACAGTAATTAATATACGATCTTATGGCATAACTATAGATCAAATACCTTTATTTGTCTGATCAGTATTTATTACTGCCATTTTATTACTTTTATCTCTTCCAGTTCTAGCAGGTGCTATTACTATATTATTAACAGATCGTAACTTAAATACTTCATTTTTTGATCCTGCAGGAGGAGGGG-------------------------------------
